# Supplementary material for: DT-PICS: An Efficient and Cost-Effective SNP Selection Method for the Germplasm Identification of Arabidopsis
Source: Int J Mol Sci. 2023 May 14;24(10):8742. doi: 10.3390/ijms24108742 (PMC10218072; doi:10.3390/ijms24108742)
Supplement: Supplementary file 1 [file ijms-24-08742-s001.zip]

Archive with 12 entries (12 files):
- Document.S1.pdf
- Figure S1.pdf
- Figure S2.pdf
- Figure S3.pdf
- Figure S4.pdf
- Figure S5.pdf
- Figure S6.pdf
- Figure S7.pdf
- Table.S1.Core.SNP.list.csv
- Table.S2.mutiple.set.combinated.result.csv
- Table.S3.combiantion.2.set.result.csv
- Table.S4.identification.accuracy.68same.named.result.csv
