# Supplementary material for: DT-PICS: An Efficient and Cost-Effective SNP Selection Method for the Germplasm Identification of Arabidopsis
Source: Int J Mol Sci. 2023 May 14;24(10):8742. doi: 10.3390/ijms24108742 (PMC10218072; doi:10.3390/ijms24108742)
Supplement: Supplementary file 1 [file ijms-24-08742-s001.zip › Table.S1.Core.SNP.list.csv]

Table S1 The information of the united SNP combination sets of 1135 varieties
Note:	The symbols of allele for heterozygotes in the SNP genotype data are: R(A/G), Y(C/T), M(A/C), K(G/T), S(G/C) and W(A/T); The symbols A, G, C, T separately represented the homozygote AA, GG, CC and TT.
	Simplified_SNP_set	SNP	Chr	Position	Gene_site	CYR	LDV.18	LDV.46	MAR2.3	PYL.6	TOU.A1.88	TOU.A1.89	Zdarec3	Doubravnik7	Draha2	Borky1	Gr.1	BRR4	BRR12	BRR23	BRR57	BRR60	BRR107	LI.WP.039	LI.WP.041	LI.OF.061	LI.OF.065	LI.RR.096	LI.RR.097	LI.EF.011	LI.EF.018	LI.SET.019	LI.SET.036	Kar.1	Sus.1	Dja.1	Zal.1	Neo.6	KYC.33	MIA.1	MIA.5	MIC.20	MIC.24	MIC.31	LINS.5	CHA.41	Ale.Stenar.41.1	Ale.Stenar.44.4	Ale.Stenar.56.14
1	1	chr1_10291635	1	10291635	chr1gene78527	T	T	T	T	C	T	T	T	T	T	T	T	T	T	T	T	T	T	T	T	T	T	T	T	T	T	T	T	T	T	T	T	T	T	T	T	T	T	T	T	C	T	T	T
2	1	chr1_11459461	1	11459461	chr1gene85725	T	T	T	T	T	T	T	A	T	T	A	A	T	T	T	T	T	T	T	T	T	T	T	T	T	T	T	T	T	T	T	T	T	T	T	T	T	T	T	T	T	T	T	T
3	1	chr1_11956478	1	11956478	chr1gene87976	T	T	T	T	T	T	A	T	T	T	A	T	T	T	T	T	T	T	T	T	T	T	T	T	T	T	T	T	T	T	T	T	T	T	T	T	T	T	T	T	T	T	T	T
4	1	chr1_13024627	1	13024627	chr1gene93066	G	G	G	G	A	G	G	G	G	G	G	G	G	G	G	G	G	G	G	G	G	G	G	G	G	G	G	G	G	A	G	G	G	G	G	G	G	G	G	G	G	G	G	G
5	1	chr1_17961624	1	17961624	chr1gene105461	A	A	A	A	A	A	A	A	A	A	A	A	A	A	A	A	A	A	A	A	T	T	A	A	A	A	A	A	A	A	A	A	A	A	A	A	A	A	A	A	A	A	A	A
6	1	chr1_21990284	1	21990284	chr1gene132802	A	A	A	C	A	C	A	C	C	C	C	C	C	C	C	C	C	C	C	C	A	A	C	C	C	C	C	C	A	A	A	A	A	A	C	C	C	C	C	A	C	A	A	A
7	1	chr1_22213720	1	22213720	chr1gene134023	C	C	C	A	C	C	C	A	A	C	A	C	C	C	C	C	C	C	C	C	C	C	C	C	C	C	C	C	C	C	C	A	A	C	C	C	C	C	C	C	C	C	C	A
8	1	chr1_22307383	1	22307383	chr1gene134534	T	A	A	T	T	A	T	T	T	A	T	T	T	T	T	T	T	T	A	T	T	T	A	T	T	T	A	T	T	T	T	T	T	T	T	A	A	T	T	T	T	T	T	A
9	1	chr1_22700414	1	22700414	chr1gene137920	A	A	A	T	A	A	A	A	A	T	A	A	A	A	A	A	A	A	A	A	T	T	A	A	A	A	A	A	T	A	A	A	A	A	A	A	A	A	A	A	A	A	A	A
10	1	chr1_25362230	1	25362230	chr1gene154124	C	G	G	C	C	C	C	C	C	C	C	C	G	G	G	G	G	G	G	G	G	G	G	G	G	G	G	G	C	C	C	C	C	C	G	G	G	G	G	G	G	G	G	C
11	1	chr1_26109496	1	26109496	chr1gene158362	G	G	G	G	G	G	G	G	A	G	G	G	G	G	G	G	G	G	G	G	G	G	G	G	G	G	G	G	G	G	G	G	G	G	G	G	G	G	G	G	G	G	G	G
12	1	chr1_9156363	1	9156363	chr1gene71853	A	A	A	A	A	A	T	A	T	A	A	A	A	A	A	A	A	A	A	A	A	A	A	A	A	A	A	A	A	A	A	A	A	T	A	A	A	A	A	A	A	A	A	A
13	1	chr1_9569068	1	9569068	chr1gene74101	A	A	A	A	A	A	A	A	A	A	A	C	A	A	A	A	A	A	A	A	A	C	A	A	A	A	A	A	C	C	C	C	C	A	A	A	A	A	A	A	C	A	A	A
14	1	chr2_1620316	2	1620316	chr2gene8873	A	A	A	A	G	A	A	G	G	A	G	G	A	A	A	A	A	A	A	A	A	A	A	A	A	A	A	A	G	G	G	G	G	A	A	A	A	A	A	G	A	G	G	A
15	1	chr2_2194772	2	2194772	chr2gene10754	C	C	C	C	C	C	C	G	G	G	G	G	C	C	C	C	C	C	C	C	C	C	C	C	C	C	C	C	C	C	C	C	C	C	C	C	C	C	C	C	C	G	C	C
16	1	chr2_2230977	2	2230977	chr2gene10798	C	C	C	C	C	C	C	C	C	C	T	C	C	C	C	C	C	C	T	C	T	T	C	C	C	C	C	C	C	T	T	T	T	T	C	C	T	C	C	C	C	C	C	C
17	1	chr2_2373953	2	2373953	chr2gene11466	A	A	A	A	A	G	A	A	G	A	A	A	A	A	A	A	A	A	A	A	A	A	A	A	A	A	A	A	A	A	A	A	A	A	A	A	A	A	A	G	A	A	A	A
18	1	chr2_2798002	2	2798002	chr2gene12003	G	A	A	G	A	G	G	A	G	A	A	A	A	A	A	A	A	A	A	A	G	G	A	A	A	A	A	A	G	G	G	G	G	G	A	A	A	A	G	G	G	G	G	G
19	1	chr2_4100720	2	4100720	chr2gene15086	G	G	G	G	T	G	G	G	T	T	G	G	G	G	G	G	G	G	G	G	G	T	G	G	G	G	G	G	G	G	G	G	G	T	G	G	G	G	G	G	G	T	G	G
20	1	chr2_6529645	2	6529645	chr2gene20311	G	G	G	G	G	G	G	G	G	G	G	G	A	A	A	A	G	G	A	G	A	A	A	G	G	A	A	A	G	G	G	G	G	G	G	G	G	G	G	G	G	A	G	G
21	1	chr2_6649139	2	6649139	chr2gene20518	T	T	T	T	T	T	T	T	T	T	T	T	T	T	T	T	T	T	T	T	T	T	T	T	T	T	T	T	T	T	T	T	T	T	T	T	T	T	T	T	T	T	T	T
22	1	chr2_9255510	2	9255510	chr2gene36364	T	T	T	T	T	T	T	T	T	T	T	T	T	T	T	T	A	T	T	T	T	T	T	A	A	T	T	T	T	T	T	T	T	T	A	A	A	T	T	T	A	A	A	A
23	1	chr3_11051288	3	11051288	chr3gene77723	C	C	C	C	C	C	G	C	C	C	C	G	C	C	C	C	C	C	C	C	C	C	C	C	C	C	C	C	G	G	C	C	C	C	C	C	C	C	C	C	C	C	G	C
24	1	chr3_13451826	3	13451826	chr3gene81485	C	A	A	A	C	A	C	A	A	A	A	A	C	C	C	C	C	C	C	C	A	C	C	C	C	C	C	C	C	C	A	A	C	A	C	C	C	C	A	A	C	A	A	A
25	1	chr3_15052908	3	15052908	chr3gene83659	T	T	T	T	C	C	T	T	T	T	T	T	C	C	C	C	C	C	C	C	T	T	C	C	C	C	C	C	T	T	T	T	T	T	C	C	C	C	T	T	T	T	T	T
26	1	chr3_15069811	3	15069811	chr3gene83674	C	C	C	C	T	T	C	C	T	C	C	C	T	T	T	T	T	T	T	T	C	C	T	T	T	T	T	T	C	C	C	C	C	C	T	T	T	T	C	C	C	C	C	C
27	1	chr3_15573318	3	15573318	chr3gene85066	G	G	G	G	G	G	G	G	G	G	G	G	G	G	A	G	G	A	A	G	G	G	G	A	G	A	G	G	A	G	G	G	G	G	G	G	G	A	G	G	G	G	G	A
28	1	chr3_15592933	3	15592933	chr3gene85096	T	T	T	C	T	C	T	T	C	T	T	C	C	C	C	C	C	C	C	C	T	T	C	C	C	C	C	C	C	T	C	C	C	T	C	C	C	C	T	T	C	T	T	C
29	1	chr3_16823143	3	16823143	chr3gene90237	T	T	T	T	T	T	T	T	T	T	T	T	T	T	T	T	T	T	T	T	T	T	T	T	T	T	T	T	T	T	T	T	T	T	T	T	T	T	C	T	T	T	T	T
30	1	chr3_3448055	3	3448055	chr3gene28314	C	A	A	A	C	A	A	A	A	A	A	C	A	A	A	A	A	A	A	A	A	A	A	A	A	A	A	A	A	A	A	A	A	A	A	A	A	A	A	A	A	C	A	A
31	1	chr4_11186147	4	11186147	chr4gene53847	T	T	T	T	T	T	T	T	T	T	T	T	A	A	A	A	A	A	A	A	T	T	A	A	A	A	A	A	T	T	T	T	T	T	A	A	A	A	A	T	A	T	T	T
32	1	chr4_1120486	4	1120486	chr4gene7578	A	A	A	A	A	A	A	A	A	A	A	A	G	G	G	G	G	G	G	G	A	A	G	G	G	G	G	G	A	A	A	A	A	G	G	G	G	G	G	A	G	A	A	G
33	1	chr4_11756073	4	11756073	chr4gene57610	T	T	T	A	T	A	A	T	A	T	A	T	T	T	A	A	T	A	A	A	A	A	A	A	A	A	A	A	A	A	A	A	A	A	A	A	A	A	T	A	A	A	A	A
34	1	chr4_15101294	4	15101294	chr4gene82562	G	T	T	G	G	T	G	G	T	G	G	G	T	T	T	T	T	T	T	T	G	G	T	T	T	T	T	T	T	T	T	T	T	G	T	T	T	T	T	G	T	G	G	G
35	1	chr4_1563520	4	1563520	chr4gene10768	C	A	A	C	C	C	A	C	C	C	C	C	A	A	A	A	A	A	A	A	A	A	A	A	A	A	A	A	A	A	A	A	C	A	A	A	A	A	C	A	C	C	C	C
36	1	chr4_15845001	4	15845001	chr4gene88757	T	T	T	T	A	T	T	T	A	T	T	T	A	A	A	A	A	A	A	A	T	A	A	A	A	A	A	A	A	A	A	A	A	T	T	T	T	T	T	A	A	A	T	T
37	1	chr4_3286920	4	3286920	chr4gene15816	C	C	C	C	C	C	C	C	C	C	C	C	T	T	T	T	T	T	T	T	C	T	T	T	T	T	T	T	C	C	C	C	C	C	T	T	T	T	T	T	C	C	C	C
38	1	chr4_528034	4	528034	chr4gene3675	A	C	C	A	C	A	A	C	A	C	C	A	A	A	A	A	A	A	A	A	C	C	A	A	A	A	A	A	C	C	C	C	C	C	A	A	A	A	A	A	C	C	C	C
39	1	chr4_5320334	4	5320334	chr4gene18485	T	T	T	T	T	T	T	T	T	T	T	G	T	G	T	T	G	G	G	G	T	T	G	G	G	G	T	T	T	T	T	T	T	T	G	G	G	T	T	T	G	T	T	T
40	1	chr4_5375724	4	5375724	chr4gene18587	C	C	C	C	C	C	C	T	C	C	C	C	C	C	C	C	C	C	C	C	C	C	C	C	C	C	C	C	C	C	C	T	C	C	C	C	C	C	C	C	C	C	C	C
41	1	chr4_5731724	4	5731724	chr4gene19581	G	G	G	A	G	G	G	A	G	G	G	G	G	G	G	G	G	G	G	G	G	G	G	G	G	G	G	G	A	A	A	G	A	G	G	G	G	G	G	G	A	G	G	G
42	1	chr4_7334169	4	7334169	chr4gene27341	C	C	C	C	C	C	C	T	C	C	C	T	C	C	C	C	C	C	C	C	C	C	C	C	C	C	C	C	C	C	C	C	C	C	C	C	C	C	C	C	C	T	T	C
43	1	chr4_7420955	4	7420955	chr4gene27723	A	A	A	A	A	A	A	A	G	G	A	A	A	A	A	A	A	A	A	A	A	G	A	A	A	A	A	A	G	G	G	G	G	A	A	A	A	A	A	A	A	A	G	G
44	1	chr5_10230435	5	10230435	chr5gene72938	C	C	C	C	A	C	C	C	C	C	C	C	C	A	A	A	A	A	C	C	A	A	C	A	A	C	C	A	C	C	C	A	C	C	A	C	A	A	A	A	A	A	A	C
45	1	chr5_10578068	5	10578068	chr5gene73646	A	A	A	G	A	A	G	A	A	A	A	A	A	A	A	A	G	A	A	A	G	G	A	G	A	A	A	A	G	G	G	A	G	A	A	A	A	A	G	A	A	G	A	A
46	1	chr5_10888571	5	10888571	chr5gene74179	A	G	G	G	G	A	A	G	G	A	G	G	G	G	G	G	G	G	G	G	G	G	G	G	G	G	G	G	G	G	A	A	G	G	G	G	G	G	G	A	G	G	G	G
47	1	chr5_11456207	5	11456207	chr5gene74845	C	C	C	C	C	C	C	C	C	C	C	C	C	C	T	C	C	T	T	T	T	C	C	T	C	T	C	T	C	C	C	C	C	C	T	C	T	T	T	C	C	C	C	T
48	1	chr5_15074431	5	15074431	chr5gene83496	T	C	C	T	T	C	C	C	C	C	C	C	T	T	T	T	T	T	T	T	T	C	T	T	T	T	T	T	T	T	T	T	T	T	T	T	T	T	T	C	T	C	C	T
49	1	chr5_1671920	5	1671920	chr5gene11716	C	G	C	G	C	C	C	G	C	G	G	C	C	C	C	C	C	C	C	C	C	C	C	C	C	C	C	C	C	C	C	C	C	C	C	C	C	C	C	C	G	C	C	C
50	1	chr5_17308099	5	17308099	chr5gene94588	G	G	G	A	G	G	G	G	G	G	G	G	G	G	G	A	G	G	G	G	G	G	G	A	G	A	G	G	G	G	G	G	G	G	G	A	G	A	G	G	A	G	G	G
51	1	chr5_19589083	5	19589083	chr5gene108943	T	G	G	G	T	T	G	T	G	G	G	G	T	T	T	T	T	T	T	T	T	T	T	T	T	T	T	T	G	G	G	G	T	G	T	T	T	T	T	G	T	T	T	T
52	1	chr5_22396811	5	22396811	chr5gene126898	C	C	C	A	C	A	C	C	C	C	C	C	A	A	A	A	A	A	A	A	C	C	A	A	A	A	A	A	C	C	C	C	C	C	A	A	A	A	C	A	A	C	C	C
53	1	chr5_22843749	5	22843749	chr5gene129683	A	A	A	C	C	C	A	A	A	A	A	A	C	C	C	C	C	C	C	C	A	A	C	C	C	C	C	C	A	A	A	A	A	C	C	C	C	C	A	A	A	A	A	A
54	1	chr5_23920746	5	23920746	chr5gene137360	A	A	A	A	A	A	A	A	A	A	A	A	C	C	C	C	A	A	A	C	A	A	A	A	C	C	A	A	A	A	C	A	C	A	A	C	C	A	A	A	A	A	A	A
55	1	chr5_26711808	5	26711808	chr5gene159465	T	T	T	C	C	T	C	C	C	T	T	T	T	T	T	T	T	T	T	T	T	T	T	T	T	T	T	T	T	T	T	T	T	C	T	T	T	T	T	T	T	T	T	T
56	1	chr5_7803219	5	7803219	chr5gene58341	T	T	T	T	T	T	T	T	T	T	T	T	T	T	T	T	T	T	T	T	T	T	T	T	T	T	T	T	A	A	T	A	A	T	T	T	T	T	T	T	T	T	A	T
57	1	chr5_7876252	5	7876252	chr5gene58752	T	C	C	T	T	T	T	C	T	T	T	T	C	C	C	C	C	C	C	C	C	T	C	C	C	C	C	C	T	T	T	T	T	C	C	C	C	C	C	T	C	T	T	T
58	1	chr5_8840575	5	8840575	chr5gene65131	T	T	T	T	T	T	T	A	A	A	A	A	T	T	T	T	T	A	T	T	T	T	T	T	T	T	T	T	T	T	T	T	T	T	T	T	T	T	T	A	T	T	A	A
59	1	chr5_9489630	5	9489630	chr5gene68821	C	G	G	C	G	G	G	C	G	G	G	G	G	G	G	G	G	G	G	G	C	C	G	G	G	G	G	G	G	G	G	G	G	G	G	G	G	G	G	G	C	G	G	G
60	2	chr1_10899768	1	10899768	chr1gene82808	C	G	G	G	G	G	C	C	G	G	G	G	G	C	G	G	G	G	G	G	G	G	G	G	G	G	G	G	G	C	C	G	G	G	G	G	G	G	C	G	G	G	G	G
61	2	chr1_11263720	1	11263720	chr1gene84703	G	G	G	A	G	G	A	G	G	G	A	G	G	G	G	G	G	G	G	G	A	A	G	G	G	G	G	G	G	A	A	A	G	A	G	G	G	G	G	A	A	G	G	G
62	2	chr1_11845188	1	11845188	chr1gene87450	C	C	A	C	A	A	A	A	C	A	C	A	C	C	C	C	C	C	C	C	C	A	C	C	C	C	C	C	C	C	C	C	C	C	C	C	C	C	C	C	A	A	A	A
63	2	chr1_12601037	1	12601037	chr1gene91415	C	C	C	C	C	C	C	C	C	C	G	C	C	C	C	C	C	C	C	C	C	C	C	C	C	C	C	C	C	C	G	C	C	C	C	C	C	C	C	C	C	C	C	C
64	2	chr1_13987094	1	13987094	chr1gene95108	G	G	G	G	G	G	G	G	G	G	G	G	G	G	G	A	G	A	G	A	G	G	G	G	G	A	G	G	G	G	G	G	G	G	G	A	A	A	A	G	G	G	G	G
65	2	chr1_20908430	1	20908430	chr1gene126525	G	G	G	G	G	G	G	G	G	G	G	G	G	G	G	G	G	G	G	G	G	G	T	G	G	T	G	G	G	G	T	G	G	G	G	T	T	G	G	G	G	G	G	G
66	2	chr1_23465332	1	23465332	chr1gene141816	G	G	C	G	G	G	G	C	G	G	C	C	G	G	G	G	G	G	G	G	G	G	G	G	G	G	G	G	G	G	G	G	G	G	G	G	G	G	G	G	G	G	G	C
67	2	chr1_23738811	1	23738811	chr1gene144488	T	C	C	C	C	T	T	T	C	T	C	T	T	T	T	T	T	T	T	T	T	T	T	T	T	T	T	T	T	T	T	T	T	C	T	T	T	T	T	C	T	C	C	C
68	2	chr1_6425796	1	6425796	chr1gene53501	A	A	A	A	A	A	A	A	A	A	A	A	A	A	A	A	A	A	A	A	G	A	A	A	A	A	A	A	A	A	A	A	A	A	A	A	A	A	A	A	A	A	A	G
69	2	chr1_9643607	1	9643607	chr1gene74473	C	T	T	C	T	T	T	T	C	C	T	C	T	T	T	T	T	T	T	T	C	C	T	T	T	T	T	T	T	T	T	T	T	C	T	T	T	T	T	T	T	T	T	T
70	2	chr2_10337722	2	10337722	chr2gene42898	T	T	T	A	T	T	T	T	T	A	T	T	T	T	T	T	T	T	T	T	T	T	T	T	T	T	T	T	T	T	T	A	A	T	T	T	T	T	T	T	T	T	T	T
71	2	chr2_14597465	2	14597465	chr2gene73032	A	A	A	G	A	G	G	G	G	G	G	G	G	G	A	G	G	G	G	G	A	G	A	A	A	A	G	A	G	G	G	G	G	G	G	G	G	A	A	G	G	G	G	A
72	2	chr2_15439063	2	15439063	chr2gene78386	A	A	A	A	T	A	A	A	A	A	A	A	T	T	T	T	T	T	A	T	A	A	A	A	A	T	T	T	A	A	A	A	A	A	A	A	A	A	T	A	T	A	A	A
73	2	chr2_16066373	2	16066373	chr2gene82996	A	A	A	A	T	A	A	T	T	A	T	T	A	A	A	A	A	A	A	A	A	T	A	A	A	A	A	A	T	T	T	T	T	T	A	A	A	A	A	A	A	A	T	T
74	2	chr2_18051342	2	18051342	chr2gene97295	A	A	A	T	A	A	A	T	A	T	A	T	T	T	T	T	T	T	T	T	A	A	T	T	T	T	T	T	A	A	A	A	A	A	T	T	T	T	T	A	A	A	A	A
75	2	chr2_6291171	2	6291171	chr2gene19611	T	T	T	T	T	T	T	A	T	A	T	T	A	A	A	A	A	A	A	A	T	T	A	A	A	A	A	A	A	A	A	A	A	A	A	A	A	A	T	T	T	T	T	T
76	2	chr2_6502392	2	6502392	chr2gene20184	C	C	C	C	C	C	C	C	C	C	C	C	T	T	T	T	C	C	T	T	C	C	T	C	C	T	T	T	C	C	C	C	C	C	C	C	C	C	C	C	C	C	C	C
77	2	chr2_6898705	2	6898705	chr2gene21111	C	G	G	C	C	C	C	C	C	C	C	G	C	C	C	C	C	C	C	C	C	C	C	C	C	C	C	C	G	G	C	G	G	C	C	C	C	C	G	C	G	G	G	G
78	2	chr2_9294230	2	9294230	chr2gene36582	A	A	A	A	A	A	A	A	A	A	A	A	A	A	A	A	G	A	A	A	A	A	G	A	A	A	A	A	G	A	A	G	G	A	A	A	A	A	G	A	G	A	A	A
79	2	chr3_10193349	3	10193349	chr3gene73720	T	T	T	C	T	T	C	T	T	T	C	C	T	T	T	T	T	T	T	T	T	T	T	T	T	T	T	T	T	T	T	T	T	T	T	T	T	T	T	T	T	T	T	T
80	2	chr3_11411599	3	11411599	chr3gene78672	T	T	T	T	T	T	T	T	T	T	T	T	C	C	C	C	T	T	T	T	T	T	T	T	T	T	T	C	T	T	T	T	T	C	T	C	C	T	T	T	T	T	T	T
81	2	chr3_11510145	3	11510145	chr3gene78850	G	T	T	T	T	T	T	T	G	T	T	T	T	T	T	T	T	T	T	T	G	T	T	T	T	T	T	T	T	T	T	T	T	T	T	T	T	T	G	G	T	T	G	T
82	2	chr3_12549248	3	12549248	chr3gene80366	G	G	G	G	G	G	G	G	G	G	G	G	G	G	G	G	G	G	A	G	G	G	G	G	G	A	G	G	G	G	G	G	G	G	G	G	G	A	G	G	A	G	A	G
83	2	chr3_14056000	3	14056000	chr3gene81943	C	A	A	C	A	A	C	C	C	C	C	C	A	A	A	A	A	A	A	A	C	C	A	A	A	A	A	A	C	C	C	C	C	C	A	A	A	A	C	C	C	C	C	C
84	2	chr3_14749778	3	14749778	chr3gene83089	C	C	C	C	C	C	C	C	C	C	C	C	G	G	G	G	G	G	G	G	C	C	G	G	G	G	G	G	C	C	C	C	C	C	G	G	G	G	C	C	C	C	C	C
85	2	chr3_14864302	3	14864302	chr3gene83283	G	G	G	G	G	G	G	G	G	G	G	G	G	A	G	G	A	G	A	G	G	G	G	A	G	A	G	G	G	G	G	G	G	G	G	G	A	G	G	G	G	G	G	G
86	2	chr3_17000817	3	17000817	chr3gene91475	C	C	C	C	C	C	C	C	C	C	G	C	C	C	C	C	C	C	C	C	G	C	C	C	C	C	C	C	C	G	C	G	C	C	C	C	C	C	C	C	C	C	G	C
87	2	chr3_19492274	3	19492274	chr3gene107350	T	T	T	T	T	T	T	T	T	T	T	T	T	T	T	T	T	A	A	T	A	A	A	A	T	A	A	T	T	T	T	T	T	T	A	T	A	T	T	T	A	T	T	T
88	2	chr3_20574806	3	20574806	chr3gene114974	C	C	C	G	C	C	C	G	C	C	G	C	G	G	G	G	G	G	G	G	G	G	G	G	G	G	G	G	C	C	C	G	G	C	G	G	G	G	G	G	G	C	G	G
89	2	chr3_5888926	3	5888926	chr3gene47053	T	T	T	T	C	C	C	C	T	T	C	T	C	T	T	T	T	T	T	T	T	T	T	T	T	T	T	T	C	C	C	C	C	C	T	C	T	T	T	T	T	T	C	T
90	2	chr3_6571916	3	6571916	chr3gene51763	T	T	T	T	T	T	T	C	T	T	C	T	T	T	T	T	T	T	T	T	T	T	T	T	T	T	T	T	C	T	C	C	C	C	T	T	T	T	T	C	T	C	T	T
91	2	chr3_7617873	3	7617873	chr3gene59510	C	A	A	A	C	C	A	A	A	A	C	A	A	A	A	A	A	A	A	A	A	C	A	A	A	A	A	A	C	C	C	C	C	A	A	A	A	A	A	A	A	A	C	A
92	2	chr4_15660421	4	15660421	chr4gene87117	T	T	T	T	T	T	A	T	T	T	T	T	A	A	A	A	A	A	A	A	T	T	A	A	A	A	A	A	T	T	T	T	T	T	A	A	A	A	T	T	A	T	T	T
93	2	chr4_17342419	4	17342419	chr4gene100910	A	T	T	A	A	A	A	A	A	T	A	A	T	T	T	T	T	T	T	T	A	T	T	T	T	T	T	T	A	A	A	A	A	T	T	T	T	T	T	A	A	T	A	T
94	2	chr4_1831693	4	1831693	chr4gene11256	A	A	A	A	A	A	A	A	A	A	A	T	T	T	T	T	T	T	T	T	A	A	T	T	T	T	T	T	A	T	T	T	A	A	T	T	T	T	A	A	A	A	A	A
95	2	chr4_2004560	4	2004560	chr4gene11593	G	A	A	G	G	G	G	G	G	G	G	G	G	G	G	G	G	G	G	G	G	G	G	G	G	G	G	G	G	G	G	G	G	G	G	G	G	G	G	A	A	G	G	G
96	2	chr4_2040930	4	2040930	chr4gene11765	G	G	G	G	G	G	G	G	G	G	G	G	G	G	G	A	G	A	A	G	G	G	G	G	G	A	G	A	G	G	G	G	G	G	G	A	G	G	G	G	G	G	G	G
97	2	chr4_2046521	4	2046521	chr4gene11771	C	T	T	T	T	C	C	C	T	T	T	C	T	T	T	T	T	T	T	T	T	T	T	T	T	T	T	T	T	T	T	C	T	T	T	T	T	T	T	C	C	C	C	T
98	2	chr4_3574103	4	3574103	chr4gene16046	A	C	C	A	C	C	C	C	A	A	A	C	A	A	A	A	A	A	A	A	C	A	A	A	A	A	A	A	C	C	C	C	C	C	A	A	A	A	A	A	C	A	A	C
99	2	chr4_4309738	4	4309738	chr4gene16877	A	A	A	C	A	C	A	A	A	A	A	A	C	C	C	C	C	C	C	C	A	C	C	C	C	C	C	C	A	A	A	A	A	A	C	C	C	C	C	A	A	A	A	A
100	2	chr4_5095170	4	5095170	chr4gene17718	T	C	C	T	C	C	T	C	C	C	C	C	C	C	C	C	C	C	C	C	C	C	C	C	C	C	C	C	C	C	C	C	C	C	C	C	C	C	C	C	C	C	C	C
101	2	chr4_5526646	4	5526646	chr4gene19155	G	G	G	A	G	A	A	A	A	A	A	A	A	A	A	A	A	A	A	A	G	G	A	A	A	A	A	A	G	G	G	A	G	G	A	A	A	A	A	A	G	A	A	A
102	2	chr4_7710504	4	7710504	chr4gene29811	T	T	T	T	T	T	T	T	T	T	A	T	T	T	T	T	A	T	T	T	T	A	T	T	T	A	T	T	T	A	T	T	A	T	T	T	T	T	A	T	A	T	T	T
103	2	chr4_8517358	4	8517358	chr4gene34563	T	T	T	T	T	T	T	T	T	T	A	A	A	A	A	A	A	A	A	A	T	T	A	A	A	A	A	A	A	T	T	T	A	A	A	A	A	A	A	T	A	T	T	T
104	2	chr4_9042911	4	9042911	chr4gene39214	C	C	C	C	C	C	C	C	T	T	C	T	C	C	C	C	C	C	C	C	C	C	C	C	C	C	C	C	C	C	C	C	C	C	C	C	C	C	C	C	C	C	C	C
105	2	chr4_9674802	4	9674802	chr4gene43919	T	T	T	YRTRYRTR	T	YRTRYRTR	T	T	T	T	T	T	YRTRYRTR	YRTRYRTR	YRTRYRTR	YRTRYRTR	YRTRYRTR	T	YRTRYRTR	YRTRYRTR	T	T	YRTRYRTR	YRTRYRTR	YRTRYRTR	YRTRYRTR	YRTRYRTR	YRTRYRTR	T	T	T	T	T	T	YRTRYRTR	YRTRYRTR	YRTRYRTR	YRTRYRTR	YRTRYRTR	T	YRTRYRTR	T	T	T
106	2	chr5_13101424	5	13101424	chr5gene76392	T	T	T	T	C	C	T	C	C	T	C	C	T	T	T	T	T	T	T	T	T	C	T	T	T	T	T	T	C	C	C	C	C	C	T	T	T	T	T	C	C	T	T	T
107	2	chr5_16228064	5	16228064	chr5gene88112	T	T	T	C	C	C	T	T	T	T	T	T	T	T	T	T	T	T	T	T	T	T	T	T	T	T	T	T	T	T	T	T	T	C	T	T	T	T	T	T	T	T	T	T
108	2	chr5_17460312	5	17460312	chr5gene95352	C	C	C	C	C	C	C	C	T	C	C	T	C	C	C	C	C	C	C	C	C	C	C	C	C	C	C	C	C	C	C	C	C	C	C	C	C	C	C	T	C	C	C	C
109	2	chr5_17561145	5	17561145	chr5gene96139	T	T	T	A	T	T	T	T	T	A	A	T	T	T	T	T	T	T	T	T	A	T	T	T	T	T	T	T	A	T	A	A	A	T	T	T	T	T	T	A	T	T	T	T
110	2	chr5_18158000	5	18158000	chr5gene100012	T	T	A	T	A	A	T	A	A	A	A	A	A	A	A	A	A	A	A	A	T	T	A	A	A	A	A	A	A	A	A	A	A	T	A	A	A	A	A	T	A	T	T	T
111	2	chr5_1817481	5	1817481	chr5gene12700	G	A	A	A	G	A	G	G	G	A	G	A	G	G	G	G	G	G	G	G	G	G	G	G	G	G	G	G	A	A	A	A	A	A	G	G	G	G	G	G	G	G	G	G
112	2	chr5_21018204	5	21018204	chr5gene118887	G	A	A	A	G	G	A	G	A	A	G	G	G	G	G	G	G	G	G	G	A	A	G	G	G	G	G	G	G	G	G	G	G	G	G	G	G	G	G	A	A	G	G	G
113	2	chr5_22348193	5	22348193	chr5gene126508	T	A	A	A	A	A	A	A	A	T	A	A	A	A	A	A	A	A	A	A	A	A	A	A	A	A	A	A	A	A	A	A	A	A	A	A	A	A	T	A	A	A	A	T
114	2	chr5_25978356	5	25978356	chr5gene152843	C	A	A	A	A	C	A	A	A	A	A	A	A	A	A	A	A	A	A	A	A	A	A	A	A	A	A	A	A	A	A	A	A	C	A	A	A	A	A	A	A	A	A	A
115	2	chr5_493151	5	493151	chr5gene3831	C	C	C	C	C	T	T	C	T	C	C	T	C	C	C	C	C	C	C	C	T	T	C	C	C	C	C	C	C	C	C	C	C	C	C	C	C	C	C	C	T	T	C	C
116	3	chr1_10532577	1	10532577	chr1gene80360	T	C	C	C	T	T	C	C	C	C	C	C	C	C	C	C	C	C	C	C	T	T	C	C	C	C	C	C	C	C	C	C	C	C	C	C	C	C	C	C	C	C	C	C
117	3	chr1_12376214	1	12376214	chr1gene90212	A	A	A	A	A	T	T	A	T	A	A	A	A	A	A	A	A	A	A	A	T	T	A	A	A	A	A	A	T	T	T	A	A	A	A	A	A	A	A	A	T	A	A	A
118	3	chr1_12582224	1	12582224	chr1gene91379	T	T	T	T	T	T	T	T	T	T	T	T	T	T	T	T	T	T	T	T	T	T	T	T	T	T	T	T	G	T	T	G	G	T	T	T	T	T	T	T	T	T	T	T
119	3	chr1_13299428	1	13299428	chr1gene93909	C	C	C	C	C	C	C	C	C	C	C	C	C	C	C	C	T	C	T	C	T	T	C	C	C	T	T	C	C	C	C	C	C	C	C	C	C	T	T	C	C	C	C	C
120	3	chr1_13726324	1	13726324	chr1gene94792	C	C	C	C	C	C	T	C	C	C	C	C	C	C	C	C	C	C	C	C	C	C	C	C	C	C	C	C	C	C	T	C	C	C	C	C	C	C	C	C	C	C	C	C
121	3	chr1_15592281	1	15592281	chr1gene96362	G	G	G	G	G	G	C	C	C	C	G	C	G	G	G	G	G	G	G	G	G	G	G	G	G	G	G	G	G	G	G	G	G	G	G	G	G	G	G	C	G	G	G	G
122	3	chr1_16232741	1	16232741	chr1gene97471	A	A	A	A	A	A	A	A	A	C	A	C	A	A	C	A	C	A	C	A	A	A	A	A	A	C	A	A	A	A	A	A	A	A	C	A	A	A	A	C	A	A	A	A
123	3	chr1_17437561	1	17437561	chr1gene101523	C	C	C	C	C	C	C	C	T	C	C	C	C	C	C	C	C	C	C	C	C	C	C	C	C	C	C	C	C	C	C	C	C	T	C	C	C	C	C	C	C	T	T	T
124	3	chr1_17857656	1	17857656	chr1gene104327	A	G	G	A	G	A	A	A	A	A	A	A	A	A	A	A	A	G	A	A	G	G	A	A	G	A	G	A	A	A	A	A	A	A	A	A	A	A	A	A	A	A	A	A
125	3	chr1_17867988	1	17867988	chr1gene104338	A	A	A	A	A	A	A	A	A	A	T	A	A	A	A	A	A	A	A	T	A	A	T	T	A	T	A	A	A	A	A	A	A	A	A	A	A	T	T	A	A	A	A	A
126	3	chr1_19385064	1	19385064	chr1gene115115	A	A	A	T	A	A	A	T	A	T	A	T	A	A	A	A	A	A	A	A	A	A	A	A	A	A	A	A	A	T	A	A	A	A	A	A	A	A	A	A	A	T	T	A
127	3	chr1_19413438	1	19413438	chr1gene115221	T	T	T	T	T	T	T	T	T	C	T	T	T	T	T	T	T	T	T	T	T	T	T	T	T	T	T	T	C	T	C	C	C	T	T	T	T	T	T	T	C	C	C	C
128	3	chr1_23262417	1	23262417	chr1gene140774	C	A	C	A	C	C	A	C	C	C	A	C	A	A	A	A	A	A	A	A	A	A	A	A	A	A	A	A	A	A	A	A	A	A	A	A	A	A	A	A	A	C	C	C
129	3	chr1_26189488	1	26189488	chr1gene158847	T	G	G	T	T	T	T	G	T	T	G	T	G	G	G	G	G	G	G	G	G	G	G	G	G	G	G	G	G	G	G	G	G	T	G	G	G	G	G	T	G	G	G	T
130	3	chr1_29194331	1	29194331	chr1gene178722	T	G	G	T	T	T	T	G	G	G	G	G	G	G	G	G	G	G	G	G	T	T	G	G	G	G	G	G	T	T	T	T	T	T	G	G	G	G	G	T	T	G	G	T
131	3	chr1_3208530	1	3208530	chr1gene29005	T	T	T	C	T	T	T	T	T	T	T	T	C	C	T	C	C	T	C	T	T	T	T	T	T	C	C	C	T	T	C	T	C	T	C	T	T	T	T	T	T	T	T	C
132	3	chr1_5375274	1	5375274	chr1gene44474	C	C	C	C	C	C	C	C	T	C	C	T	C	C	C	C	C	C	C	C	C	C	C	C	C	C	C	C	C	C	C	C	C	C	C	C	C	C	C	T	C	C	C	C
133	3	chr1_7909692	1	7909692	chr1gene63117	T	C	C	C	C	C	C	T	C	C	C	C	C	C	C	C	C	C	C	C	T	C	C	C	C	C	C	C	C	C	C	C	C	C	C	C	C	C	C	C	T	C	C	C
134	3	chr1_9493467	1	9493467	chr1gene73515	G	G	G	G	G	G	G	G	G	G	G	A	G	G	G	G	G	G	G	G	G	G	G	G	G	G	G	G	A	A	A	A	A	G	G	G	G	G	G	G	G	G	G	G
135	3	chr1_9525315	1	9525315	chr1gene73792	A	C	C	A	A	C	C	C	C	A	C	C	A	A	A	A	A	A	A	A	C	C	A	A	A	A	A	A	C	C	C	C	C	A	A	A	A	A	A	C	C	C	C	C
136	3	chr2_10831471	2	10831471	chr2gene45868	T	T	T	T	T	T	T	T	T	T	T	T	A	A	A	A	A	A	A	A	T	A	A	A	A	A	A	A	A	A	A	A	A	T	A	A	A	A	A	T	A	T	T	T
137	3	chr2_12307081	2	12307081	chr2gene56082	G	G	G	C	G	G	G	C	G	G	G	C	G	G	G	G	G	G	G	G	G	G	G	G	G	G	G	G	C	C	C	C	C	G	G	G	G	G	G	C	G	C	G	G
138	3	chr2_1647930	2	1647930	chr2gene9055	T	T	T	C	T	T	T	T	T	T	T	T	T	T	T	T	T	T	T	T	C	C	T	T	T	T	T	T	T	T	C	T	C	T	T	T	T	T	C	T	T	T	T	T
139	3	chr2_18188423	2	18188423	chr2gene98470	G	G	G	G	C	G	C	G	G	G	C	G	C	C	C	C	C	C	C	C	C	C	C	C	C	C	C	C	C	C	G	C	C	C	C	C	C	C	C	C	C	G	C	C
140	3	chr2_2194116	2	2194116	chr2gene10754	C	C	C	C	C	C	C	C	C	C	C	C	C	T	C	T	T	C	C	T	C	T	C	C	C	T	T	T	C	T	T	T	T	C	C	C	C	T	C	C	C	C	C	C
141	3	chr2_2712349	2	2712349	chr2gene11913	G	G	G	G	C	G	G	G	G	G	G	G	C	C	C	C	C	C	C	C	G	G	C	C	C	C	C	C	C	C	C	C	C	G	C	C	C	C	G	G	G	C	C	C
142	3	chr2_4691822	2	4691822	chr2gene15946	G	G	G	C	C	G	G	C	C	G	C	C	C	C	C	C	C	C	C	C	G	C	C	C	C	C	C	C	C	C	C	C	C	C	C	C	C	C	C	C	C	C	C	G
143	3	chr2_4871627	2	4871627	chr2gene16189	G	G	G	T	T	G	T	T	G	T	T	T	T	T	T	T	T	T	T	T	T	T	T	T	T	T	T	T	T	T	T	T	T	T	T	T	T	T	G	T	T	T	T	T
144	3	chr2_5903140	2	5903140	chr2gene18083	C	C	C	C	C	C	C	T	C	C	C	C	C	C	C	C	C	C	C	C	C	C	C	C	C	C	C	C	C	C	C	C	C	C	C	C	C	C	C	C	C	C	C	C
145	3	chr2_777206	2	777206	chr2gene4423	WW	WW	WW	A	A	A	A	A	WW	A	A	A	A	A	A	A	A	A	A	A	WW	A	A	A	A	A	A	A	A	A	A	WW	A	A	A	A	A	A	WW	A	A	A	A	A
146	3	chr3_12566902	3	12566902	chr3gene80387	T	T	T	T	T	T	T	T	T	T	T	T	T	T	T	T	A	T	T	A	T	T	T	T	T	T	A	T	T	T	T	T	T	T	T	T	A	A	T	T	T	T	A	T
147	3	chr3_14745669	3	14745669	chr3gene83083	C	C	C	C	G	C	G	G	G	C	G	G	C	C	C	C	C	C	C	C	G	G	C	C	C	C	C	C	C	C	G	G	G	G	C	C	C	C	C	G	G	G	G	G
148	3	chr3_16586272	3	16586272	chr3gene89264	C	C	C	C	C	C	C	C	C	C	C	C	C	C	C	C	C	C	C	C	C	C	C	C	C	C	C	C	C	C	C	C	C	C	C	C	C	C	C	C	C	C	C	C
149	3	chr3_1731986	3	1731986	chr3gene13853	A	A	A	A	G	A	A	A	A	A	A	A	A	G	A	A	A	A	A	A	A	A	G	A	A	A	G	G	G	G	A	G	A	A	A	A	A	A	G	A	G	A	A	A
150	3	chr3_23132602	3	23132602	chr3gene134327	C	C	C	C	C	C	C	C	C	C	C	C	C	C	C	C	C	C	C	C	C	C	C	C	C	C	C	C	T	T	T	T	T	C	C	C	C	C	C	C	C	C	C	C
151	3	chr3_4884829	3	4884829	chr3gene39199	C	T	T	C	T	T	T	T	C	T	T	T	T	T	T	T	T	T	T	T	T	T	T	T	T	T	T	T	T	T	T	T	T	C	T	T	T	T	T	T	T	C	C	T
152	3	chr3_5634071	3	5634071	chr3gene45264	T	YCMMGYCMMG	YCMMGYCMMG	T	YCMMGYCMMG	T	T	T	T	T	T	T	T	T	T	T	T	T	T	T	T	T	T	T	T	T	T	T	YCMMGYCMMG	YCMMGYCMMG	YCMMGYCMMG	YCMMGYCMMG	YCMMGYCMMG	T	T	T	T	T	T	T	T	T	T	T
153	3	chr3_7624048	3	7624048	chr3gene59553	T	A	A	T	T	T	A	A	A	T	T	T	T	T	T	T	T	T	T	T	T	T	T	T	T	T	T	T	A	T	A	A	A	T	T	T	T	T	T	A	A	T	A	A
154	3	chr3_8090299	3	8090299	chr3gene61611	A	A	A	A	A	A	A	T	T	T	T	A	A	A	A	A	A	A	A	A	A	A	A	A	A	A	A	A	T	T	T	T	T	A	A	A	A	A	A	A	A	T	T	A
155	3	chr3_9628232	3	9628232	chr3gene69822	G	G	A	G	G	G	G	G	G	A	G	G	G	G	G	G	G	G	G	G	A	G	G	G	G	G	G	G	A	A	A	A	A	A	G	G	G	G	A	G	G	G	G	A
156	3	chr4_1008551	4	1008551	chr4gene6905	A	A	A	G	A	G	A	G	A	G	G	G	G	G	G	G	G	G	G	G	G	G	G	G	G	G	G	G	G	G	G	G	G	G	G	G	G	G	G	G	G	G	G	G
157	3	chr4_12123692	4	12123692	chr4gene59872	G	G	G	G	G	G	G	G	T	G	G	G	T	T	T	G	G	T	G	G	G	G	G	G	G	G	T	G	G	G	G	G	G	G	G	G	G	G	G	G	G	G	G	G
158	3	chr4_12132466	4	12132466	chr4gene59919	WRK	WRK	WRK	WRK	WRK	WRK	KKG	WRK	WRK	WRK	WRK	WRK	WRK	WRK	WRK	WRK	WRK	WRK	WRK	WRK	WRK	KKG	WRK	WRK	WRK	WRK	WRK	WRK	WRK	WRK	WRK	WRK	WRK	KKG	WRK	WRK	WRK	WRK	WRK	KKG	WRK	WRK	WRK	WRK
159	3	chr4_17473533	4	17473533	chr4gene101723	C	T	T	T	T	T	C	T	C	T	T	T	T	T	T	T	T	T	T	T	C	T	T	T	T	T	T	T	T	T	T	T	T	T	T	T	T	T	T	T	T	T	T	T
160	3	chr4_2059880	4	2059880	chr4gene11809	C	C	C	C	C	C	T	C	C	C	C	T	C	C	C	C	C	C	C	C	C	C	C	C	C	C	C	C	C	C	C	C	C	C	C	C	C	C	C	C	C	C	C	C
161	3	chr4_7305360	4	7305360	chr4gene27267	G	G	G	G	G	T	G	G	G	T	G	G	T	T	T	T	T	T	T	T	G	G	T	T	T	T	T	T	G	T	T	G	T	G	T	T	T	T	T	G	T	G	G	G
162	3	chr4_7782425	4	7782425	chr4gene30266	G	G	G	A	A	G	A	A	A	A	A	A	A	A	A	A	A	A	A	A	A	A	A	A	A	A	A	A	G	A	A	A	A	A	A	A	A	A	A	A	A	A	A	G
163	3	chr4_8153987	4	8153987	chr4gene32125	G	G	G	G	G	T	T	G	G	G	T	T	G	G	G	G	G	G	G	G	G	T	G	G	G	G	G	G	G	T	T	G	T	G	G	G	G	G	G	G	G	T	T	T
164	3	chr4_8815051	4	8815051	chr4gene37744	T	T	T	T	T	T	T	T	T	T	T	T	T	T	T	T	T	T	T	T	C	C	T	T	T	T	T	T	T	T	T	T	T	T	T	T	T	T	T	T	T	T	T	T
165	3	chr5_14256594	5	14256594	chr5gene79550	A	A	A	A	C	A	A	A	C	A	A	A	C	C	C	C	C	C	C	C	A	A	C	C	C	C	C	C	C	A	A	C	C	A	C	C	C	C	C	A	C	C	C	A
166	3	chr5_24210818	5	24210818	chr5gene139385	G	G	G	G	G	G	A	G	G	G	G	G	G	G	G	G	G	G	G	G	G	G	A	G	G	G	A	A	G	G	G	G	G	G	G	G	G	G	G	G	G	G	G	G
167	3	chr5_25444016	5	25444016	chr5gene148829	G	G	G	G	G	G	G	G	G	G	G	G	G	G	G	G	G	G	G	G	G	G	G	G	G	G	G	G	G	G	G	G	G	G	G	G	G	G	G	G	G	G	G	G
168	3	chr5_26583728	5	26583728	chr5gene158673	A	A	A	A	G	A	A	A	G	G	G	G	G	A	G	G	G	G	G	G	A	A	G	G	G	G	G	G	G	G	G	G	G	G	G	G	G	G	A	A	A	G	G	G
169	3	chr5_5159925	5	5159925	chr5gene39992	T	T	T	T	T	T	T	T	T	T	T	T	G	G	G	G	G	G	G	G	T	T	G	G	G	G	G	G	T	T	T	T	T	T	G	G	G	G	G	T	T	T	T	T
170	3	chr5_7392219	5	7392219	chr5gene55443	A	A	A	C	A	A	A	A	A	A	A	A	C	A	C	A	C	A	C	C	C	A	C	C	A	C	C	A	A	A	A	A	A	A	C	C	A	C	C	C	C	A	A	A
171	3	chr5_8981578	5	8981578	chr5gene66034	G	G	G	G	G	G	G	G	G	G	G	G	G	G	G	G	T	G	T	G	G	G	G	T	T	G	T	G	G	G	G	G	G	G	T	G	T	T	G	G	G	G	G	G
172	3	chr5_9952097	5	9952097	chr5gene71739	G	C	C	G	G	C	G	G	G	G	G	G	G	G	G	G	G	G	G	G	C	C	G	G	G	G	G	G	C	G	C	G	G	G	G	G	G	G	G	G	G	G	G	G
173	4	chr1_10359026	1	10359026	chr1gene79103	C	A	A	A	A	A	A	A	A	A	A	A	A	A	A	A	A	A	A	A	C	C	A	A	A	A	A	A	A	A	A	A	A	A	A	A	A	A	A	A	A	C	C	A
174	4	chr1_10673522	1	10673522	chr1gene80834	T	T	T	T	G	T	T	T	T	T	T	T	T	T	T	T	T	T	T	T	G	G	T	T	T	T	T	T	T	T	T	T	T	T	T	T	T	T	T	T	T	G	T	T
175	4	chr1_10967433	1	10967433	chr1gene83214	C	C	C	T	C	T	C	T	T	T	T	C	C	C	C	C	C	C	C	C	C	C	C	C	C	C	C	C	C	T	C	C	C	C	C	C	C	C	C	T	T	T	T	T
176	4	chr1_11069779	1	11069779	chr1gene83526	A	A	A	A	A	A	T	T	T	T	T	A	A	A	A	A	A	A	A	A	A	A	A	A	A	A	A	A	T	T	T	T	T	A	A	A	A	A	A	A	A	A	A	A
177	4	chr1_1597767	1	1597767	chr1gene14289	G	G	G	G	A	G	G	G	G	G	G	G	G	G	G	G	G	G	G	G	G	G	G	G	G	G	G	G	G	G	G	G	G	G	G	G	G	G	G	G	G	A	A	A
178	4	chr1_16232754	1	16232754	chr1gene97471	G	G	G	G	G	G	G	G	G	C	G	C	G	G	C	G	C	G	C	G	G	G	G	G	G	C	G	G	G	G	G	G	G	G	C	G	G	G	G	C	G	G	G	G
179	4	chr1_19586663	1	19586663	chr1gene116627	A	A	A	A	A	A	A	A	C	A	A	A	C	A	A	C	A	C	C	C	A	A	C	C	C	C	A	A	A	A	A	A	A	A	A	C	A	A	A	A	A	A	A	C
180	4	chr1_22959270	1	22959270	chr1gene139301	G	G	G	G	T	G	G	G	G	G	G	G	G	G	G	G	G	G	G	G	G	G	G	G	G	G	G	G	T	T	G	G	T	T	G	G	G	G	G	G	T	G	G	G
181	4	chr1_23042026	1	23042026	chr1gene139844	T	C	C	T	C	T	C	C	C	C	C	C	T	C	T	C	T	T	T	T	T	T	T	T	T	T	T	T	C	C	C	C	C	C	C	T	T	C	T	C	C	T	T	T
182	4	chr1_24589376	1	24589376	chr1gene149341	G	G	G	G	G	T	G	G	G	G	G	T	G	G	G	G	G	G	G	G	T	T	G	G	G	G	G	G	G	G	G	G	G	T	G	G	G	G	G	G	G	G	G	T
183	4	chr1_4141863	1	4141863	chr1gene36473	A	A	A	A	A	A	A	G	A	G	G	G	G	G	G	G	G	G	G	G	A	A	G	G	G	G	G	G	G	G	A	G	A	A	G	G	G	G	A	G	A	A	A	A
184	4	chr1_6028723	1	6028723	chr1gene50363	A	A	A	A	T	A	T	A	A	A	A	A	T	T	T	T	T	T	T	T	T	T	T	T	T	T	T	T	A	A	A	A	A	T	T	T	T	T	T	A	T	T	T	A
185	4	chr1_7085992	1	7085992	chr1gene58140	T	T	T	T	T	T	T	T	T	T	T	T	C	C	C	C	C	C	C	C	C	T	C	C	C	C	T	T	T	T	T	T	T	T	T	C	T	C	T	T	T	T	T	T
186	4	chr1_8418250	1	8418250	chr1gene66456	G	A	A	A	A	G	A	G	G	G	G	G	G	G	G	A	G	G	G	G	G	G	G	G	G	G	G	G	G	G	G	G	G	G	A	A	G	G	A	G	G	A	A	A
187	4	chr1_9847885	1	9847885	chr1gene76007	G	G	G	G	G	G	G	G	G	G	G	G	G	G	G	G	G	G	G	G	G	G	G	G	G	G	G	G	G	G	G	G	G	G	G	G	G	G	G	G	G	G	G	G
188	4	chr2_11749562	2	11749562	chr2gene52663	G	G	G	G	G	G	G	G	G	G	G	G	A	A	A	A	A	A	A	A	G	A	A	A	A	A	A	A	G	G	G	G	G	A	A	A	A	A	A	G	A	G	G	G
189	4	chr2_18204866	2	18204866	chr2gene98655	T	T	T	T	C	T	T	T	T	T	T	T	T	T	T	T	T	T	T	T	T	T	T	C	C	T	T	T	T	T	T	T	T	T	C	C	T	T	T	T	T	T	T	T
190	4	chr2_18232146	2	18232146	chr2gene98821	A	A	A	A	G	A	A	A	A	A	A	A	A	A	A	G	A	A	A	A	A	A	A	G	A	G	A	A	A	A	A	A	A	A	A	G	G	A	G	A	A	A	A	A
191	4	chr2_2147907	2	2147907	chr2gene10648	G	G	G	G	G	G	G	G	G	G	G	G	C	C	C	C	C	C	C	C	G	C	C	C	C	C	C	C	G	C	G	G	C	G	C	C	C	C	C	G	G	G	G	G
192	4	chr2_2624852	2	2624852	chr2gene11819	G	G	G	G	A	G	G	G	G	G	G	G	A	A	A	A	A	A	A	A	G	A	A	A	A	A	A	A	G	G	A	A	G	G	A	A	A	A	G	G	G	A	A	A
193	4	chr2_6147011	2	6147011	chr2gene18937	C	C	T	C	C	C	C	C	C	C	C	C	C	C	C	C	C	C	C	C	C	C	C	C	C	C	C	C	C	C	C	T	C	T	C	C	C	C	C	C	C	T	C	C
194	4	chr2_6986604	2	6986604	chr2gene21424	G	G	G	G	G	G	G	A	A	A	A	A	G	G	G	G	G	G	G	G	A	A	G	G	G	G	G	G	G	G	G	G	G	G	G	G	G	G	G	G	G	G	G	G
195	4	chr2_7163180	2	7163180	chr2gene22144	G	G	G	C	G	G	G	C	C	G	G	G	C	C	C	C	C	C	C	C	G	G	C	C	C	C	C	C	G	G	G	G	G	G	C	C	C	C	G	C	G	G	C	G
196	4	chr2_7418629	2	7418629	chr2gene23989	T	T	T	T	T	T	T	C	C	T	T	C	T	T	T	T	T	T	T	T	T	T	T	T	T	T	T	T	C	T	C	T	T	T	T	T	T	T	T	T	T	T	T	T
197	4	chr2_8193384	2	8193384	chr2gene28036	G	G	G	G	G	G	G	G	G	G	G	G	G	G	G	G	G	G	G	G	A	G	G	G	G	G	G	G	G	G	G	G	G	G	G	G	G	G	G	G	G	G	G	G
198	4	chr3_10694875	3	10694875	chr3gene76465	T	T	T	T	C	T	T	T	T	T	T	T	C	T	C	C	C	T	C	C	C	C	C	C	C	C	T	T	T	T	T	T	T	C	C	C	T	C	C	C	C	T	T	C
199	4	chr3_11532838	3	11532838	chr3gene78870	T	T	T	C	T	C	T	T	T	T	C	T	T	T	T	T	C	T	T	T	T	T	T	T	T	C	C	T	T	T	T	T	T	T	T	T	T	T	T	T	T	T	T	T
200	4	chr3_1188604	3	1188604	chr3gene9094	C	C	C	C	C	T	C	C	C	C	C	C	C	C	C	C	C	C	C	C	C	T	C	C	C	C	C	C	C	C	C	C	C	C	C	C	C	C	C	C	C	C	C	C
201	4	chr3_12561531	3	12561531	chr3gene80379	G	G	G	G	G	A	G	G	A	A	G	G	G	G	G	G	G	G	G	G	A	G	G	G	G	G	G	G	G	G	G	G	G	G	G	G	G	G	G	G	G	A	G	G
202	4	chr3_13419989	3	13419989	chr3gene81454	G	G	G	G	T	G	G	G	G	G	G	G	G	G	G	G	T	G	T	T	G	G	G	T	T	G	G	G	G	G	G	G	G	G	T	G	G	G	G	G	G	G	G	G
203	4	chr3_14800858	3	14800858	chr3gene83205	G	A	A	G	G	A	G	A	G	G	G	G	G	G	G	G	G	G	G	G	G	A	G	G	G	G	G	G	A	A	G	G	G	G	G	G	G	G	G	G	G	G	G	G
204	4	chr3_15279880	3	15279880	chr3gene84501	A	A	A	A	C	C	A	A	C	C	A	C	C	C	C	C	C	C	C	C	A	C	C	C	C	C	C	C	C	C	C	A	C	C	C	C	C	C	A	C	A	A	A	A
205	4	chr3_15708141	3	15708141	chr3gene85488	T	T	T	T	T	G	T	T	T	T	T	T	T	T	T	T	T	T	T	T	T	T	T	T	T	T	T	T	T	T	T	T	T	T	T	T	T	T	T	T	T	T	T	T
206	4	chr3_15916761	3	15916761	chr3gene86320	G	G	G	G	G	A	A	A	A	A	A	G	G	G	G	G	G	G	G	G	G	G	G	G	G	G	G	G	A	G	G	G	G	G	G	G	G	G	G	G	G	G	G	G
207	4	chr3_20397629	3	20397629	chr3gene114013	A	C	C	A	A	C	C	A	C	C	C	C	C	C	C	C	C	C	C	C	A	A	C	C	C	C	C	C	C	C	C	C	C	A	C	C	C	C	C	A	C	C	A	A
208	4	chr3_327667	3	327667	chr3gene2672	A	C	C	A	A	C	A	A	C	C	A	A	A	A	A	A	A	A	A	A	A	C	A	A	A	A	A	A	C	C	C	C	C	A	A	A	A	A	A	C	A	A	C	A
209	4	chr3_4730473	3	4730473	chr3gene38428	A	T	A	T	A	A	A	A	A	A	A	T	A	A	A	A	A	A	A	A	A	A	A	A	A	A	A	A	A	A	A	A	A	A	A	A	A	A	A	A	A	A	A	A
210	4	chr3_8420143	3	8420143	chr3gene62943	A	A	A	A	A	A	A	A	A	T	T	A	A	A	A	A	A	A	A	A	A	A	A	A	A	A	A	A	A	A	A	A	A	A	A	A	A	A	A	A	A	A	A	A
211	4	chr4_10563124	4	10563124	chr4gene49926	T	G	G	T	G	G	G	G	T	G	T	G	G	G	G	G	G	G	G	G	G	T	G	G	G	G	G	G	T	G	T	T	T	T	G	G	G	G	G	G	G	T	T	T
212	4	chr4_12207037	4	12207037	chr4gene60681	G	G	G	G	T	G	G	G	G	G	G	T	G	G	G	G	G	G	G	G	T	G	G	G	G	G	G	G	T	T	T	T	T	G	G	G	G	G	G	G	G	G	G	G
213	4	chr4_13885201	4	13885201	chr4gene74723	G	G	G	G	T	G	G	G	G	G	G	G	G	G	G	G	G	G	G	G	G	G	G	G	G	G	G	G	G	G	G	G	G	G	G	G	G	G	G	G	G	G	G	G
214	4	chr4_17101454	4	17101454	chr4gene99432	T	C	C	C	C	C	C	C	C	C	C	C	C	C	C	C	C	C	C	C	T	C	C	C	C	C	C	C	T	C	T	T	T	C	C	C	C	C	C	C	C	C	C	C
215	4	chr4_3161424	4	3161424	chr4gene15756	G	G	G	T	G	G	G	G	G	G	G	G	G	G	G	G	G	G	G	G	G	G	G	G	G	G	G	G	G	G	G	G	G	G	G	G	G	G	G	G	G	G	G	G
216	4	chr4_3477771	4	3477771	chr4gene15962	C	C	C	C	G	C	C	G	C	C	C	G	C	C	C	C	C	C	C	C	C	C	C	C	C	C	C	C	G	G	G	G	G	C	C	C	C	C	C	C	G	C	C	G
217	4	chr4_4944886	4	4944886	chr4gene17560	C	C	C	G	C	C	G	C	C	C	C	G	G	G	G	G	G	G	G	G	C	C	G	G	G	G	G	G	C	G	G	G	C	C	G	G	G	G	C	G	G	C	C	G
218	4	chr4_5962850	4	5962850	chr4gene20397	C	C	C	T	C	C	C	C	C	T	C	C	C	C	C	C	C	C	C	C	C	C	C	C	C	C	C	C	C	C	C	C	C	C	C	C	C	C	T	C	T	C	C	T
219	4	chr4_8701651	4	8701651	chr4gene37155	T	T	T	T	T	T	T	T	T	T	T	A	T	T	T	A	T	T	A	T	T	T	A	T	T	A	T	T	T	T	T	T	T	T	A	T	T	T	A	T	T	T	T	T
220	4	chr4_9674798	4	9674798	chr4gene43919	T	T	T	T	T	TWWWWWA	T	T	T	T	T	T	TWWWWWA	TWWWWWA	TWWWWWA	TWWWWWA	TWWWWWA	T	TWWWWWA	TWWWWWA	T	T	TWWWWWA	TWWWWWA	TWWWWWA	TWWWWWA	TWWWWWA	TWWWWWA	T	T	T	T	T	T	TWWWWWA	TWWWWWA	TWWWWWA	TWWWWWA	TWWWWWA	T	TWWWWWA	T	T	T
221	4	chr5_11274070	5	11274070	chr5gene74670	T	C	C	C	T	T	T	C	C	T	C	C	T	T	T	T	T	T	T	T	T	C	T	T	T	T	T	T	T	T	T	T	T	T	T	T	T	T	T	T	C	T	T	T
222	4	chr5_156935	5	156935	chr5gene882	T	T	T	T	A	A	A	T	T	A	A	T	T	T	T	T	T	T	T	T	A	A	T	T	T	T	T	T	A	A	A	A	A	A	T	T	T	T	T	T	A	A	A	A
223	4	chr5_16800266	5	16800266	chr5gene91743	C	C	C	C	C	C	C	C	C	C	C	C	C	C	C	C	C	C	C	C	A	C	C	C	C	C	C	C	C	C	C	C	C	A	C	C	C	C	C	C	C	A	A	C
224	4	chr5_18482422	5	18482422	chr5gene101862	C	C	T	C	T	C	C	C	C	C	C	T	C	C	C	C	C	C	C	C	C	C	C	C	C	C	C	C	C	C	C	C	C	C	C	C	C	C	C	C	T	C	C	C
225	4	chr5_3145056	5	3145056	chr5gene24206	G	G	G	G	G	A	G	A	A	G	A	A	G	G	G	G	G	G	G	G	G	G	G	G	G	G	G	G	G	G	G	G	G	G	G	G	G	G	G	G	G	G	G	G
226	4	chr5_5949836	5	5949836	chr5gene45335	C	C	C	C	C	G	C	C	G	G	C	G	C	C	C	C	C	C	C	C	C	C	C	C	C	C	C	C	C	C	C	C	C	C	C	C	C	C	C	C	G	G	C	C
227	4	chr5_6552387	5	6552387	chr5gene49284	A	C	C	C	C	A	A	A	A	A	A	A	C	A	C	C	C	C	C	C	C	A	C	C	C	C	A	C	A	A	A	A	A	A	C	C	C	A	C	A	A	A	A	C
228	4	chr5_7510094	5	7510094	chr5gene56169	C	C	C	C	C	C	C	C	C	C	C	C	C	C	C	C	C	C	C	C	C	C	C	C	C	C	C	C	C	C	C	C	C	C	C	C	C	C	C	C	C	C	C	C
229	5	chr1_11498502	1	11498502	chr1gene85998	T	T	T	T	T	T	A	T	T	T	T	T	T	T	T	T	T	T	T	T	T	T	T	T	T	T	T	T	T	T	T	T	T	T	T	T	T	T	T	T	T	T	T	T
230	5	chr1_12643844	1	12643844	chr1gene91684	G	G	G	A	G	A	A	G	A	G	G	A	G	G	G	G	G	G	G	G	G	A	G	G	G	G	G	G	G	A	A	G	G	A	G	G	G	G	G	G	G	A	A	G
231	5	chr1_16697539	1	16697539	chr1gene98694	G	G	G	G	G	G	G	G	G	G	G	G	G	G	G	G	G	G	G	G	G	G	G	G	G	G	G	G	G	G	G	G	G	G	G	G	G	G	G	G	G	G	G	G
232	5	chr1_16823594	1	16823594	chr1gene99040	G	G	G	G	G	G	G	A	A	A	G	A	G	G	G	G	G	G	G	G	A	A	G	G	G	G	G	G	G	G	G	G	G	G	G	G	G	G	G	G	G	G	G	G
233	5	chr1_18291621	1	18291621	chr1gene107610	T	C	C	T	T	T	T	T	T	C	C	C	T	T	T	T	C	T	T	C	T	T	C	C	T	C	T	T	T	T	T	T	T	T	C	C	T	C	C	T	T	T	T	T
234	5	chr1_21849321	1	21849321	chr1gene131984	T	A	A	T	T	T	T	A	T	A	T	T	T	T	T	T	T	T	T	T	A	A	T	T	T	T	T	T	A	T	A	T	T	A	T	T	T	T	T	T	T	T	T	T
235	5	chr1_21901623	1	21901623	chr1gene132423	C	C	C	G	C	C	C	C	C	C	C	C	C	C	C	C	C	C	C	C	C	C	C	C	C	C	C	C	G	C	G	C	C	C	C	C	C	C	C	G	C	C	C	G
236	5	chr1_22302768	1	22302768	chr1gene134516	C	C	C	C	C	C	A	A	A	C	A	C	C	C	C	C	C	C	C	C	C	C	C	C	C	C	C	C	A	C	A	A	C	C	C	C	C	C	C	C	C	C	C	C
237	5	chr1_23045095	1	23045095	chr1gene139844	T	A	A	A	A	A	T	A	A	A	A	A	T	A	T	A	T	T	T	T	A	A	T	T	T	T	T	T	A	A	A	A	A	A	A	T	T	A	T	A	A	T	T	A
238	5	chr1_23433550	1	23433550	chr1gene141709	G	G	G	G	G	G	G	G	G	G	G	G	T	T	T	T	T	T	T	T	G	G	T	T	T	T	T	T	G	G	G	G	G	G	T	T	T	T	T	G	G	G	G	G
239	5	chr1_26883166	1	26883166	chr1gene163079	T	T	T	T	T	T	T	A	T	A	A	A	T	T	T	T	T	T	A	A	T	T	A	A	T	T	T	T	T	T	T	T	T	T	T	T	T	T	T	A	T	T	T	A
240	5	chr1_28485290	1	28485290	chr1gene173937	A	C	C	C	C	C	A	C	C	C	C	C	C	C	C	C	C	C	C	C	A	A	C	C	C	C	C	C	C	C	C	C	C	C	C	C	C	C	C	C	C	A	A	A
241	5	chr1_29148698	1	29148698	chr1gene178398	G	C	C	G	G	G	G	G	G	G	G	G	G	G	G	G	G	G	G	G	G	G	G	G	G	G	G	G	C	G	C	C	C	G	G	G	G	G	G	G	G	C	C	G
242	5	chr1_6475111	1	6475111	chr1gene54233	C	C	C	C	C	C	C	C	C	C	C	C	C	C	C	C	C	C	C	C	C	C	C	C	C	C	C	C	C	C	C	C	C	C	C	C	C	C	C	C	C	C	C	T
243	5	chr2_10048801	2	10048801	chr2gene41087	G	T	T	T	G	G	G	G	T	G	G	G	G	G	G	G	G	G	G	G	T	G	G	G	G	G	G	G	G	G	G	G	T	G	G	G	G	G	G	T	G	G	G	G
244	5	chr2_11588642	2	11588642	chr2gene51243	A	G	G	G	G	A	A	G	G	A	A	G	A	A	A	A	A	A	A	A	G	A	A	A	A	A	A	A	A	A	A	A	A	A	A	A	A	A	A	A	A	A	A	A
245	5	chr2_18322631	2	18322631	chr2gene99666	G	G	G	G	A	G	G	A	G	G	A	A	A	A	A	A	A	A	A	A	G	G	A	A	A	A	A	A	A	A	A	A	A	G	A	A	A	A	A	G	G	G	G	G
246	5	chr2_4267422	2	4267422	chr2gene15259	T	T	T	T	T	T	A	T	T	T	T	T	T	T	T	T	T	T	T	T	T	T	T	T	T	T	T	T	T	T	T	T	T	T	T	T	T	T	T	T	T	T	T	T
247	5	chr2_4717078	2	4717078	chr2gene15964	A	A	A	A	A	A	A	A	A	A	A	A	A	A	A	A	A	A	A	A	A	A	A	A	A	A	A	A	A	A	A	A	A	A	A	A	A	A	A	A	A	C	A	A
248	5	chr2_546837	2	546837	chr2gene3028	T	T	T	T	T	T	T	T	T	T	T	T	T	T	T	T	T	G	G	G	T	G	T	T	T	T	G	T	T	T	T	T	T	T	T	T	T	T	T	T	T	G	G	T
249	5	chr2_6230137	2	6230137	chr2gene19247	T	A	T	T	T	T	T	T	T	T	T	T	A	A	T	A	A	A	A	A	T	T	A	A	A	A	A	T	T	T	T	T	T	T	T	T	A	T	T	T	A	T	T	T
250	5	chr2_6751741	2	6751741	chr2gene20675	T	A	A	T	T	A	T	T	T	T	T	T	T	T	T	T	T	T	T	T	A	A	T	T	T	T	T	T	T	T	T	T	T	A	T	T	T	T	A	T	T	T	T	T
251	5	chr3_10636836	3	10636836	chr3gene76226	C	C	C	C	C	C	C	T	T	T	C	C	C	C	C	C	C	C	C	C	C	C	C	C	C	C	C	C	C	C	C	C	C	C	C	C	C	C	C	C	C	T	C	C
252	5	chr3_11305029	3	11305029	chr3gene78492	G	G	G	G	G	G	G	G	G	G	G	G	C	C	C	C	C	C	C	C	G	C	C	C	C	C	C	C	G	G	G	G	G	C	C	C	C	C	C	G	G	G	G	G
253	5	chr3_11549658	3	11549658	chr3gene78896	C	T	T	C	C	C	C	C	C	C	C	C	C	C	C	C	C	C	C	C	C	C	C	C	C	C	C	C	C	C	C	C	C	C	C	C	C	C	C	C	C	C	C	C
254	5	chr3_15595509	3	15595509	chr3gene85096	G	G	G	G	G	A	G	G	A	G	G	A	A	G	G	A	G	G	G	G	G	G	A	A	G	A	A	G	A	G	G	G	G	G	A	G	G	G	G	G	G	G	G	A
255	5	chr3_16195412	3	16195412	chr3gene87510	C	C	C	T	C	T	C	C	C	C	C	C	C	C	C	C	C	C	C	C	T	C	C	C	C	C	C	C	C	C	C	C	C	C	C	C	C	C	C	C	C	C	T	C
256	5	chr3_21130663	3	21130663	chr3gene119054	A	G	G	G	G	G	G	G	G	G	G	A	G	G	G	G	G	G	G	G	A	A	G	G	G	G	G	G	A	A	G	G	G	G	G	G	G	G	G	G	G	G	G	G
257	5	chr3_21283684	3	21283684	chr3gene120679	C	C	C	C	C	C	C	C	A	C	C	A	C	C	C	C	C	C	C	C	C	C	C	C	C	C	C	C	C	C	C	A	C	C	C	C	C	C	C	C	C	C	C	C
258	5	chr3_3630385	3	3630385	chr3gene29373	A	A	A	A	A	A	A	A	A	A	A	A	A	A	A	A	A	G	A	A	A	A	G	A	A	A	A	A	A	A	A	A	A	G	A	A	G	A	A	A	A	A	A	A
259	5	chr3_4664630	3	4664630	chr3gene37660	T	A	A	A	A	A	A	A	A	A	A	A	A	A	A	A	A	A	A	A	A	A	A	A	A	A	A	A	T	T	T	T	T	A	A	A	A	A	A	A	A	A	A	A
260	5	chr3_7604260	3	7604260	chr3gene59399	C	T	T	C	C	T	T	T	T	C	T	T	T	T	T	T	T	T	T	T	T	T	T	T	T	T	T	T	T	C	T	T	T	T	T	T	T	T	T	C	T	T	T	T
261	5	chr4_11636510	4	11636510	chr4gene56936	T	T	T	T	T	T	T	T	T	T	T	T	C	C	T	T	C	C	T	T	T	T	T	T	T	C	T	T	T	T	T	T	T	T	T	T	T	T	C	T	C	T	T	T
262	5	chr4_1209739	4	1209739	chr4gene8311	C	G	G	C	G	G	C	G	G	G	G	G	C	G	C	G	C	G	C	G	G	G	G	C	G	C	C	G	G	G	G	G	G	G	G	G	G	C	C	G	G	G	G	G
263	5	chr4_13951445	4	13951445	chr4gene75274	G	G	G	G	G	A	G	G	G	G	G	G	A	A	G	G	G	G	A	G	A	G	G	G	G	A	G	G	G	G	G	G	G	G	G	G	G	A	A	G	G	G	G	G
264	5	chr4_14342819	4	14342819	chr4gene77812	A	T	T	T	T	T	T	T	T	T	T	T	T	T	T	T	T	T	T	T	T	T	T	T	T	T	T	T	T	T	T	T	T	T	T	T	T	T	T	T	T	T	T	T
265	5	chr4_1476448	4	1476448	chr4gene10285	G	T	T	T	T	G	T	T	T	T	T	T	G	G	G	G	G	G	G	G	T	T	G	G	G	G	G	G	T	T	T	T	T	T	G	G	G	G	T	T	T	T	T	T
266	5	chr4_15568605	4	15568605	chr4gene86259	G	G	G	G	G	G	G	G	G	G	G	G	A	A	A	A	A	A	A	A	G	G	A	A	A	A	A	A	G	G	G	G	G	G	A	A	A	A	G	G	A	G	G	G
267	5	chr4_2066658	4	2066658	chr4gene11819	A	G	G	G	G	G	G	G	G	G	G	G	G	G	G	A	G	A	A	G	G	G	G	G	G	A	G	A	G	G	G	G	G	G	G	A	G	G	G	G	G	G	G	G
268	5	chr4_2865466	4	2865466	chr4gene15446	G	T	T	G	G	T	G	T	T	T	T	T	G	G	G	G	G	G	G	G	T	G	G	G	G	G	G	G	T	G	G	G	G	T	G	G	G	G	G	T	G	G	G	T
269	5	chr4_423634	4	423634	chr4gene3009	C	C	C	C	T	C	C	T	C	C	T	C	C	C	C	C	C	C	C	C	C	C	C	C	C	C	C	C	C	C	C	C	C	C	C	C	C	C	C	C	C	C	C	C
270	5	chr4_5135719	4	5135719	chr4gene17743	G	G	G	G	T	G	G	G	G	G	G	G	G	G	G	G	G	G	G	G	T	G	G	G	G	G	G	G	G	G	G	G	G	T	G	G	G	G	G	G	T	T	T	G
271	5	chr4_5205057	4	5205057	chr4gene18083	C	C	C	C	C	C	C	T	T	T	T	C	T	T	T	T	T	T	T	T	C	C	T	T	T	T	T	T	C	C	C	C	C	C	T	T	T	T	T	C	T	C	C	C
272	5	chr4_5525090	4	5525090	chr4gene19152	G	G	G	G	G	G	C	C	G	C	C	C	G	G	G	G	G	G	G	G	G	G	G	G	G	G	G	G	G	G	G	G	G	G	G	G	G	G	G	C	G	C	C	G
273	5	chr4_6558775	4	6558775	chr4gene23173	C	C	C	C	C	C	C	C	C	C	C	C	T	T	T	T	T	C	T	T	C	C	T	T	T	T	T	T	C	C	C	C	C	C	T	T	T	T	C	C	T	C	C	C
274	5	chr4_6627278	4	6627278	chr4gene23432	C	C	C	C	C	C	C	C	C	C	C	C	C	C	C	C	C	C	C	C	C	C	C	C	C	C	C	C	C	C	C	C	C	C	C	C	C	C	C	G	C	C	C	C
275	5	chr4_7161894	4	7161894	chr4gene26322	A	G	G	A	A	A	A	A	A	A	A	A	G	G	G	G	G	G	G	G	A	A	G	G	G	G	G	G	A	A	A	A	A	A	G	G	G	G	G	G	G	A	A	A
276	5	chr4_8137431	4	8137431	chr4gene32036	G	A	A	A	G	A	G	A	A	A	A	A	G	G	G	G	G	G	G	G	A	G	G	G	G	G	G	G	G	A	A	A	A	A	G	G	G	G	G	A	G	A	A	A
277	5	chr5_10133624	5	10133624	chr5gene72793	G	A	A	G	A	A	G	G	G	A	G	G	A	A	A	A	A	A	A	A	A	A	A	A	A	A	A	A	G	G	G	G	G	G	A	A	A	A	A	G	G	A	A	G
278	5	chr5_11176648	5	11176648	chr5gene74624	T	T	T	C	C	T	T	C	C	T	C	C	T	T	T	T	T	T	T	T	T	T	T	T	T	T	T	T	T	T	T	T	T	C	T	T	T	T	T	T	T	T	T	T
279	5	chr5_11410405	5	11410405	chr5gene74786	C	G	G	G	G	G	C	G	G	G	G	G	G	G	G	G	G	G	G	G	G	G	G	G	G	G	G	G	G	G	G	G	G	G	G	G	G	G	G	G	G	C	C	G
280	5	chr5_1446360	5	1446360	chr5gene9983	A	A	A	T	A	T	T	A	A	A	A	A	A	A	A	A	A	A	A	A	A	A	A	A	A	A	A	A	T	T	A	A	A	A	A	A	A	A	A	T	A	A	A	A
281	5	chr5_14762952	5	14762952	chr5gene81902	C	C	C	C	C	C	C	C	T	T	T	T	C	C	C	C	C	C	C	C	C	C	C	C	C	C	C	C	T	T	C	C	C	C	C	C	C	C	C	C	C	C	C	T
282	5	chr5_23526358	5	23526358	chr5gene134204	C	T	T	T	C	C	T	C	C	C	C	C	C	C	C	C	C	C	C	C	C	C	C	C	C	C	C	C	C	C	C	C	C	C	C	C	C	C	T	C	T	C	C	T
283	5	chr5_3393001	5	3393001	chr5gene26349	C	C	C	C	C	A	C	C	C	C	C	C	C	A	A	A	A	A	C	C	C	C	C	A	C	C	A	A	C	C	C	C	C	C	A	C	C	A	C	C	C	C	C	C
284	5	chr5_5626847	5	5626847	chr5gene43278	A	A	A	A	A	C	C	C	A	C	A	C	C	C	C	C	C	C	C	C	A	A	C	C	C	C	C	C	A	A	C	C	C	A	C	C	C	C	C	A	C	C	C	C
285	5	chr5_7133503	5	7133503	chr5gene53620	C	C	C	C	C	C	C	C	C	C	C	C	C	C	C	C	C	C	C	C	C	C	C	C	C	C	C	C	G	G	C	G	C	C	C	C	C	C	C	C	C	C	C	C
286	6	chr1_10030015	1	10030015	chr1gene76820	T	T	T	T	T	T	T	T	G	G	G	T	T	T	T	T	T	T	T	T	T	T	T	T	T	T	T	T	T	T	T	T	T	T	T	T	T	T	T	T	T	T	T	T
287	6	chr1_11134373	1	11134373	chr1gene83833	A	A	G	A	A	A	A	A	A	A	A	G	A	A	A	A	G	A	G	G	A	A	G	G	G	G	G	A	A	A	A	A	A	A	A	G	G	A	G	A	A	A	A	A
288	6	chr1_11568505	1	11568505	chr1gene86273	T	C	C	C	T	C	C	C	C	C	C	C	C	C	C	C	C	C	C	C	C	C	C	C	C	C	C	C	C	C	C	C	C	C	C	C	C	C	C	C	C	C	C	C
289	6	chr1_13333861	1	13333861	chr1gene93944	C	C	C	C	C	C	C	C	C	C	C	C	T	T	T	T	T	T	T	T	C	C	T	T	T	T	T	T	C	C	C	C	C	C	T	T	T	T	T	C	C	C	C	C
290	6	chr1_17327144	1	17327144	chr1gene101109	T	T	T	T	A	T	T	T	T	T	T	T	T	T	T	T	T	T	T	T	A	A	T	T	T	T	T	T	T	T	A	A	A	T	T	T	T	T	T	T	A	T	T	T
291	6	chr1_17604372	1	17604372	chr1gene102238	C	C	C	T	C	T	T	C	T	T	C	T	C	C	C	C	C	C	C	C	T	T	C	C	C	C	C	C	C	C	C	C	C	C	C	C	C	C	C	T	C	T	T	C
292	6	chr1_20510878	1	20510878	chr1gene123136	A	A	A	T	A	A	A	A	T	T	A	A	A	T	A	A	A	A	A	A	A	A	A	A	T	T	A	A	A	A	A	A	A	A	A	A	A	A	A	T	A	A	A	A
293	6	chr1_21152746	1	21152746	chr1gene128293	G	A	A	A	G	G	A	A	G	A	A	A	A	A	A	A	A	A	A	A	A	A	A	A	A	A	A	A	A	A	A	A	A	G	A	A	A	A	A	G	A	A	A	A
294	6	chr1_21997862	1	21997862	chr1gene132835	A	A	A	A	T	A	T	A	A	A	A	A	A	A	A	A	A	A	A	A	T	T	A	A	A	A	A	A	A	A	A	A	T	T	A	A	A	A	A	A	A	T	T	A
295	6	chr1_22705704	1	22705704	chr1gene137950	C	C	C	T	C	C	C	C	C	C	C	T	C	C	C	C	C	C	C	C	T	T	C	C	C	C	C	C	T	C	C	T	C	C	C	C	C	C	C	C	C	C	C	C
296	6	chr1_23246947	1	23246947	chr1gene140641	C	C	C	T	C	C	T	C	C	C	C	C	C	C	C	C	C	C	C	C	T	T	C	C	C	C	C	C	T	T	C	C	C	C	C	C	C	C	C	T	C	C	C	C
297	6	chr1_24841800	1	24841800	chr1gene150323	A	A	A	A	A	A	A	A	T	T	A	A	A	A	A	A	A	A	A	A	A	A	A	A	A	A	A	A	A	A	A	A	A	T	A	A	A	A	A	A	A	A	A	A
298	6	chr1_25882958	1	25882958	chr1gene157022	A	G	G	G	A	G	G	G	G	G	G	G	G	G	G	G	G	G	G	G	A	A	G	G	G	G	G	G	G	G	G	G	G	A	G	G	G	G	G	G	G	G	G	G
299	6	chr1_26039567	1	26039567	chr1gene158042	A	A	A	A	A	A	A	A	A	A	A	A	A	A	G	G	A	A	G	G	A	A	G	A	A	G	A	A	G	G	G	G	G	A	G	G	A	A	G	A	A	A	A	A
300	6	chr1_27560641	1	27560641	chr1gene167913	A	T	T	T	T	T	T	A	A	A	A	A	T	T	T	T	T	T	T	T	T	T	T	T	T	T	T	T	A	A	A	A	A	T	T	T	T	T	T	T	T	T	T	T
301	6	chr1_28633515	1	28633515	chr1gene175081	T	T	T	C	T	T	C	C	C	T	C	C	T	T	T	T	T	T	T	T	T	T	T	T	T	T	T	T	T	T	T	T	T	T	T	T	T	T	T	T	T	C	C	C
302	6	chr1_4568059	1	4568059	chr1gene38810	A	A	A	A	C	A	A	A	A	A	A	A	C	C	C	C	C	C	C	C	A	A	C	C	C	C	C	C	A	A	A	A	A	A	C	C	C	C	A	A	C	A	A	C
303	6	chr1_5944404	1	5944404	chr1gene49701	G	G	G	G	G	G	G	G	G	G	G	C	G	G	G	G	G	G	G	G	G	G	G	G	G	G	G	G	G	G	G	G	G	G	G	G	G	G	G	G	G	G	G	G
304	6	chr1_6338178	1	6338178	chr1gene52829	G	G	G	G	G	G	G	G	G	G	G	G	G	G	G	G	G	G	G	G	G	G	G	G	G	G	G	G	G	G	G	G	G	G	G	G	G	G	G	G	G	G	G	A
305	6	chr1_8329469	1	8329469	chr1gene65736	C	T	T	T	T	T	C	C	C	T	T	C	C	C	C	C	C	C	C	C	C	C	C	C	C	C	C	C	C	C	C	C	C	C	C	C	C	C	C	T	C	T	T	T
306	6	chr1_852310	1	852310	chr1gene8040	T	T	T	T	T	T	T	T	T	T	T	T	T	T	A	A	T	A	T	A	T	T	T	A	A	A	T	A	T	T	T	A	T	T	A	T	A	A	T	T	T	T	T	T
307	6	chr2_13000515	2	13000515	chr2gene60328	A	A	A	G	G	A	A	G	G	G	A	G	A	A	A	A	A	A	A	A	A	A	A	A	A	A	A	A	A	G	A	A	A	A	A	A	A	A	A	G	A	A	A	A
308	6	chr2_1550912	2	1550912	chr2gene8688	G	T	T	G	G	G	G	G	T	G	G	G	G	G	G	G	G	G	G	G	T	G	G	G	G	G	G	G	G	G	G	G	G	T	G	G	G	G	G	G	T	G	T	G
309	6	chr2_4228199	2	4228199	chr2gene15214	T	C	C	T	T	C	C	C	T	C	C	C	C	C	C	C	C	C	C	C	C	C	C	C	C	C	C	C	C	C	T	C	C	C	C	C	C	C	C	C	C	T	C	C
310	6	chr2_6393450	2	6393450	chr2gene20000	G	A	A	G	A	G	A	A	A	A	G	A	A	A	A	A	A	A	A	A	A	A	A	A	A	A	A	A	A	A	A	A	A	A	A	A	A	A	A	G	A	A	A	A
311	6	chr2_7074722	2	7074722	chr2gene21684	T	T	T	T	T	T	T	T	T	T	T	T	T	T	T	T	T	T	C	T	T	T	C	C	C	C	T	T	T	T	T	T	T	T	T	T	C	T	T	T	C	T	T	T
312	6	chr3_11283364	3	11283364	chr3gene78422	C	C	C	C	C	C	C	C	C	C	C	C	C	C	T	C	C	T	C	C	T	C	T	C	C	C	C	C	C	C	C	C	C	T	C	C	C	C	C	C	C	C	T	C
313	6	chr3_12545040	3	12545040	chr3gene80363	C	C	C	C	C	C	C	C	C	C	C	C	C	C	C	C	C	C	C	C	C	C	C	C	C	C	C	C	C	C	C	C	C	C	C	C	C	C	C	C	C	C	C	C
314	6	chr3_14807467	3	14807467	chr3gene83214	G	G	G	G	G	G	G	A	G	G	G	G	G	G	G	G	G	G	G	G	G	A	G	G	G	G	G	G	A	A	G	G	G	G	G	G	G	G	G	G	G	G	G	G
315	6	chr3_16681000	3	16681000	chr3gene89617	T	T	T	T	T	T	T	T	C	T	T	T	T	T	T	T	T	T	T	T	T	T	T	T	T	T	T	T	T	T	T	T	T	T	T	T	T	T	T	T	C	T	T	T
316	6	chr3_16972906	3	16972906	chr3gene91149	C	C	C	A	C	C	C	A	C	C	C	C	C	C	C	C	C	C	C	C	C	C	C	C	C	C	C	C	C	C	C	C	C	C	C	C	C	C	C	C	C	C	A	C
317	6	chr3_1928933	3	1928933	chr3gene15088	C	C	C	C	C	C	C	C	C	C	C	C	C	C	C	C	C	C	C	C	C	C	C	C	C	C	C	C	C	C	C	C	C	C	C	C	C	C	C	C	C	C	C	C
318	6	chr3_212960	3	212960	chr3gene1719	T	T	T	T	G	T	T	T	T	T	T	T	T	G	T	T	T	T	T	G	T	T	T	T	T	T	T	T	T	T	T	T	T	G	T	G	G	T	G	T	T	T	T	T
319	6	chr3_22140861	3	22140861	chr3gene127100	G	A	A	G	G	G	A	A	A	A	A	A	G	G	G	G	G	G	G	G	A	A	G	G	G	G	G	G	A	A	A	A	A	G	G	G	G	G	G	G	G	G	A	A
320	6	chr3_3649873	3	3649873	chr3gene29649	T	T	T	T	A	T	T	T	A	T	T	T	T	T	T	T	T	T	T	T	A	T	T	T	T	T	T	T	T	T	T	T	T	T	T	T	T	T	T	T	T	T	T	T
321	6	chr3_4583649	3	4583649	chr3gene37124	A	C	C	A	C	C	C	C	C	C	A	A	A	A	A	A	A	A	A	A	A	A	A	A	A	A	A	A	C	C	C	C	C	A	A	A	A	A	A	C	A	C	C	C
322	6	chr4_12126160	4	12126160	chr4gene59903	T	T	T	T	T	T	A	T	A	T	T	T	A	A	A	A	A	A	A	A	T	A	A	A	A	A	A	A	T	T	T	T	T	A	A	A	A	A	A	A	A	A	A	A
323	6	chr4_14563508	4	14563508	chr4gene78969	T	T	T	T	T	T	T	T	T	T	T	T	T	T	T	T	T	T	T	C	T	T	C	T	T	T	T	T	T	T	T	T	T	T	C	C	T	T	T	T	T	T	T	T
324	6	chr4_1998205	4	1998205	chr4gene11587	G	G	G	G	G	G	G	G	G	G	G	G	G	G	G	G	G	G	G	G	A	A	G	G	G	G	G	G	G	G	G	G	G	A	G	G	G	G	A	G	G	G	G	G
325	6	chr4_5001960	4	5001960	chr4gene17625	A	G	G	A	A	G	A	G	A	A	A	G	A	A	A	A	A	A	A	A	G	G	A	A	A	A	A	A	G	G	G	G	G	G	A	A	A	A	A	G	G	A	A	G
326	6	chr4_5390705	4	5390705	chr4gene18675	G	C	C	C	C	C	C	C	C	C	C	C	C	G	C	C	G	G	G	G	C	C	G	C	G	G	C	C	C	C	C	C	C	C	G	G	C	C	C	C	G	C	C	C
327	6	chr4_5528584	4	5528584	chr4gene19159	G	G	G	T	G	T	T	T	T	T	T	T	T	T	T	T	T	T	T	T	G	G	T	T	T	T	T	T	G	G	G	T	G	G	T	T	T	T	T	T	G	T	T	T
328	6	chr4_6231037	4	6231037	chr4gene21354	G	G	G	A	G	G	G	G	G	A	G	G	A	A	A	A	A	A	A	A	G	G	A	A	A	A	A	A	A	A	A	A	A	G	A	A	A	A	G	G	G	G	G	G
329	6	chr4_7162308	4	7162308	chr4gene26322	G	A	A	G	G	G	G	G	G	G	G	G	A	A	A	A	A	A	A	A	G	G	A	A	A	A	A	A	G	G	G	G	G	G	A	A	A	A	A	A	A	G	G	G
330	6	chr4_7211326	4	7211326	chr4gene26954	C	C	C	C	A	C	C	C	A	C	C	A	C	C	C	C	C	C	C	C	A	A	C	C	C	C	C	C	C	C	C	A	C	C	C	C	C	C	A	C	C	C	C	C
331	6	chr4_8980426	4	8980426	chr4gene38835	C	A	A	A	A	C	A	A	C	C	A	A	A	A	A	A	A	A	A	A	C	C	A	A	A	A	A	A	A	A	A	A	A	C	A	A	A	A	A	A	A	A	A	A
332	6	chr5_10888464	5	10888464	chr5gene74179	A	A	A	C	A	A	A	C	C	A	C	C	A	A	A	A	A	A	A	A	A	A	A	A	A	A	A	A	C	C	A	A	C	A	A	A	A	A	A	A	A	A	A	A
333	6	chr5_12073380	5	12073380	chr5gene75289	C	C	C	C	C	T	C	C	C	T	C	C	T	T	T	T	T	T	T	T	T	C	T	T	T	T	T	T	C	C	C	C	C	C	T	T	T	T	T	T	C	C	C	C
334	6	chr5_12514730	5	12514730	chr5gene75783	A	A	A	G	A	G	A	G	G	G	G	G	A	A	A	A	A	A	A	A	A	G	A	A	A	A	A	A	G	G	G	G	G	A	A	A	A	A	A	G	G	A	A	A
335	6	chr5_13056557	5	13056557	chr5gene76343	C	C	C	T	C	C	C	T	T	C	T	T	C	C	C	C	C	C	C	C	C	C	C	C	C	C	C	C	C	C	T	T	C	C	C	C	C	C	C	C	C	C	C	C
336	6	chr5_1408066	5	1408066	chr5gene9706	G	G	G	A	G	G	G	G	A	G	G	G	G	G	A	A	A	G	A	G	G	G	G	G	G	A	A	A	G	G	G	G	G	G	G	G	A	A	G	A	G	G	G	G
337	6	chr5_1452641	5	1452641	chr5gene10007	T	T	T	T	T	T	G	T	T	T	T	T	T	T	T	T	T	T	T	T	T	T	T	T	T	T	T	T	G	G	T	T	T	T	T	T	T	T	T	T	T	T	T	T
338	6	chr5_15416235	5	15416235	chr5gene84556	A	G	G	G	G	G	A	A	G	G	G	A	G	G	G	G	G	G	G	G	G	G	G	G	G	G	G	G	G	G	G	G	G	G	G	G	G	G	G	G	G	G	G	G
339	6	chr5_16367808	5	16367808	chr5gene89244	A	A	A	A	A	A	A	A	A	G	A	A	A	A	A	A	G	A	G	G	A	G	G	G	G	G	G	A	A	A	A	A	A	G	G	G	G	G	G	A	A	A	A	G
340	6	chr5_16490813	5	16490813	chr5gene90169	G	G	G	G	G	G	G	G	G	C	G	G	G	G	G	G	G	G	G	G	G	G	G	G	G	G	G	G	C	G	G	C	C	G	G	G	G	G	G	G	G	G	G	G
341	6	chr5_22070186	5	22070186	chr5gene125131	C	C	C	C	C	C	C	A	C	C	A	C	C	C	C	C	C	C	C	C	C	C	C	C	C	C	C	C	A	A	A	A	A	C	C	C	C	C	C	C	C	C	C	A
342	6	chr5_23519964	5	23519964	chr5gene134180	C	G	G	C	C	C	G	C	C	C	C	C	C	C	C	C	C	C	C	C	C	C	C	C	C	C	C	C	C	C	C	C	C	C	C	C	C	C	G	C	C	C	C	G
343	6	chr5_2862996	5	2862996	chr5gene21726	T	T	T	T	T	T	G	T	T	T	T	T	T	T	T	T	T	T	T	T	T	T	T	T	T	T	T	T	T	T	T	T	T	T	T	T	T	T	T	T	T	G	T	T
344	6	chr5_5926869	5	5926869	chr5gene45224	G	G	G	C	C	C	C	G	C	G	C	G	G	G	G	G	G	G	G	G	G	G	G	G	G	G	G	G	C	G	G	G	G	C	G	G	G	G	G	C	C	C	C	C
345	6	chr5_8069059	5	8069059	chr5gene60462	C	C	C	C	C	T	C	C	C	C	C	C	C	C	C	C	C	C	C	C	C	C	C	C	C	C	C	C	T	T	C	T	T	C	C	C	C	C	C	C	C	C	C	C
346	6	chr5_826909	5	826909	chr5gene5715	T	T	T	T	T	T	T	T	T	G	T	T	G	G	G	G	G	T	G	G	T	T	G	G	G	G	G	G	T	T	T	T	T	G	G	G	G	G	G	G	T	T	T	T
347	7	chr1_10534576	1	10534576	chr1gene80360	T	T	T	T	T	T	C	C	T	T	T	C	T	T	T	T	T	T	T	T	T	T	T	T	T	T	T	T	T	T	T	T	T	T	T	T	T	T	T	T	C	T	T	C
348	7	chr1_14132071	1	14132071	chr1gene95323	A	A	A	A	G	A	G	G	G	G	A	G	A	A	A	A	A	A	A	A	G	G	A	A	A	A	A	A	G	G	G	G	G	A	A	A	A	A	A	G	A	A	A	G
349	7	chr1_17230595	1	17230595	chr1gene100884	G	G	G	G	G	G	G	G	G	G	G	T	G	G	G	G	G	G	G	G	G	T	G	G	G	G	G	G	G	T	T	T	T	G	G	G	G	G	G	T	G	G	G	G
350	7	chr1_17401745	1	17401745	chr1gene101434	A	A	A	A	A	A	A	A	A	A	A	A	G	G	G	G	G	G	G	G	A	A	G	G	G	G	G	G	A	A	A	A	A	A	G	G	G	G	G	A	A	A	A	A
351	7	chr1_19543868	1	19543868	chr1gene116290	C	T	T	C	C	C	C	C	C	C	T	C	C	C	C	C	C	C	C	C	C	C	C	C	C	C	C	C	T	C	C	T	T	C	C	C	C	C	C	T	T	C	C	T
352	7	chr1_19586654	1	19586654	chr1gene116627	T	T	T	T	T	T	T	T	C	T	T	T	C	T	T	C	T	C	C	C	T	T	C	C	C	C	T	T	T	T	T	T	T	T	T	C	T	T	T	T	T	T	T	T
353	7	chr1_21909729	1	21909729	chr1gene132451	G	G	G	G	C	G	G	G	G	G	G	G	C	C	C	C	C	C	C	C	G	G	C	C	C	C	C	C	C	C	C	G	C	G	C	C	C	C	C	C	C	C	G	G
354	7	chr1_24369003	1	24369003	chr1gene148274	A	T	A	A	T	T	A	A	A	T	A	T	A	A	A	A	A	A	A	A	A	A	A	A	A	A	A	A	A	A	A	A	A	A	A	A	A	A	A	A	T	A	A	A
355	7	chr1_28734707	1	28734707	chr1gene175759	G	G	G	A	G	A	G	G	G	A	G	G	A	A	A	A	A	A	A	A	A	A	A	A	A	A	A	A	G	G	G	G	G	A	A	A	A	A	A	A	A	G	G	A
356	7	chr1_4971030	1	4971030	chr1gene41422	T	T	T	T	T	T	T	T	T	C	T	T	T	T	T	T	T	T	T	T	T	C	T	T	T	T	T	T	T	T	T	T	T	C	T	T	T	T	T	T	T	T	T	C
357	7	chr1_6135856	1	6135856	chr1gene51141	C	A	A	C	A	C	C	C	C	C	C	C	C	C	A	C	A	C	C	C	A	C	C	C	A	C	C	C	C	C	C	C	C	C	A	C	C	C	C	C	C	C	C	C
358	7	chr2_10125534	2	10125534	chr2gene41442	C	C	C	C	C	C	C	C	C	C	C	C	C	C	C	C	C	C	C	C	C	C	C	C	C	C	C	C	A	A	C	C	C	C	C	C	C	C	C	C	C	C	C	C
359	7	chr2_10277181	2	10277181	chr2gene42547	A	T	T	A	A	A	A	A	T	T	A	A	A	A	A	A	A	A	A	A	A	A	A	A	A	A	A	A	T	A	A	A	A	A	A	A	A	A	A	T	A	A	A	A
360	7	chr2_11621721	2	11621721	chr2gene51919	G	G	G	A	G	G	G	G	G	A	A	G	G	G	G	G	G	G	G	G	G	G	G	G	G	G	G	G	A	G	G	A	A	G	G	G	G	G	G	G	G	G	G	G
361	7	chr2_17395004	2	17395004	chr2gene92244	T	A	A	A	A	A	A	T	A	A	T	A	A	A	A	A	A	A	A	A	A	A	A	A	A	A	A	A	A	T	T	A	A	A	A	A	T	A	T	T	T	A	A	A
362	7	chr2_19073162	2	19073162	chr2gene105535	T	T	T	C	T	C	T	T	T	C	T	C	C	C	C	C	C	C	C	C	T	C	C	C	C	C	C	C	T	T	C	T	C	C	C	C	C	C	C	C	C	T	C	C
363	7	chr2_3040963	2	3040963	chr2gene12529	G	G	G	G	G	G	G	G	G	G	G	G	C	C	C	C	C	C	C	C	G	G	C	C	C	C	C	C	G	G	G	G	G	G	C	C	C	C	G	G	G	G	G	G
364	7	chr2_4032434	2	4032434	chr2gene15006	A	A	A	A	A	A	A	A	A	A	A	A	A	A	A	A	A	A	A	A	T	A	A	A	A	A	A	A	A	A	A	A	A	A	A	A	A	A	A	A	A	T	A	A
365	7	chr2_4155365	2	4155365	chr2gene15165	C	C	C	C	C	C	T	T	T	T	T	T	C	C	C	C	C	C	C	C	T	T	C	C	C	C	C	C	C	C	T	T	C	T	C	C	C	C	T	T	T	C	C	C
366	7	chr2_4258826	2	4258826	chr2gene15253	C	T	T	C	C	T	C	T	C	C	T	C	C	C	C	C	C	C	C	C	C	C	C	C	C	C	C	C	C	C	C	C	C	C	C	C	C	C	C	C	C	C	C	T
367	7	chr2_6358031	2	6358031	chr2gene19881	G	G	G	G	G	G	G	G	G	G	G	G	A	A	G	A	A	A	A	A	G	G	G	G	G	A	A	G	G	G	G	G	G	G	G	G	G	G	G	G	G	G	G	G
368	7	chr2_7013714	2	7013714	chr2gene21539	A	G	G	G	G	G	G	G	G	G	G	G	A	A	A	A	A	A	A	A	G	G	A	A	A	A	A	A	G	G	G	G	G	G	A	A	A	A	G	G	A	G	A	A
369	7	chr2_8014616	2	8014616	chr2gene27231	G	G	G	G	T	G	G	G	G	G	G	G	G	G	G	G	G	G	G	G	G	G	G	G	G	G	G	G	T	G	G	G	G	T	G	G	G	G	G	G	G	G	T	G
370	7	chr2_8627653	2	8627653	chr2gene30678	T	T	T	T	T	T	T	T	T	T	T	T	T	T	T	T	T	T	T	T	T	T	T	T	T	T	T	T	T	T	T	T	T	T	T	T	T	T	T	T	T	T	T	A
371	7	chr2_9769057	2	9769057	chr2gene39484	T	T	T	T	T	T	T	T	C	C	C	T	T	T	T	T	T	T	T	T	T	T	T	T	T	T	T	T	T	T	T	T	C	T	T	T	T	T	T	T	T	T	T	T
372	7	chr3_15074436	3	15074436	chr3gene83677	C	C	C	T	C	C	C	C	C	C	C	C	C	C	C	C	C	C	C	C	C	C	C	C	C	C	C	C	C	C	C	C	C	C	C	C	C	C	C	C	C	C	C	T
373	7	chr3_15390031	3	15390031	chr3gene84684	C	C	C	C	C	C	C	C	C	T	C	C	T	T	T	T	T	T	T	T	C	C	T	T	T	T	T	T	C	C	C	T	C	C	T	T	T	T	C	C	C	T	C	C
374	7	chr3_15657821	3	15657821	chr3gene85209	A	C	C	A	A	A	C	A	A	A	A	A	C	C	C	C	C	C	C	C	C	C	C	C	C	C	C	C	C	A	A	A	A	A	C	C	C	C	A	A	A	A	C	C
375	7	chr3_16668015	3	16668015	chr3gene89569	A	A	A	C	A	A	A	A	A	A	A	A	A	A	A	A	A	A	A	A	A	A	A	A	A	A	A	A	A	A	A	C	A	A	A	A	A	A	C	A	A	C	C	A
376	7	chr3_19294680	3	19294680	chr3gene105428	C	C	C	C	C	C	C	C	C	C	C	C	C	T	C	T	T	T	C	C	C	C	C	C	C	T	C	C	C	C	C	C	C	C	T	C	T	C	C	C	C	C	C	C
377	7	chr3_20791318	3	20791318	chr3gene116405	A	A	A	A	A	A	A	A	A	A	A	A	A	A	A	A	A	A	A	A	A	A	A	A	A	A	A	A	A	A	A	A	A	A	A	A	A	A	A	A	A	A	A	A
378	7	chr3_21000129	3	21000129	chr3gene117934	T	T	A	T	T	T	T	T	T	T	T	T	T	T	T	T	T	T	T	T	T	T	T	T	T	T	T	T	A	A	T	T	T	A	T	T	T	T	T	T	T	T	A	A
379	7	chr3_21132695	3	21132695	chr3gene119078	A	A	A	A	A	A	A	A	A	A	A	A	G	A	G	G	A	G	A	A	A	A	A	A	A	G	A	G	A	A	A	A	A	A	A	A	A	A	G	A	A	A	A	A
380	7	chr3_23443644	3	23443644	chr3gene136905	A	A	A	A	G	A	A	A	A	A	A	A	A	A	A	G	A	A	A	A	A	A	A	A	A	G	A	A	A	A	A	A	A	A	A	A	A	A	A	A	G	A	A	A
381	7	chr3_6344207	3	6344207	chr3gene50248	A	G	G	A	G	A	A	A	A	A	A	A	G	G	G	G	G	G	G	G	A	A	G	G	G	G	G	G	G	G	G	G	G	A	G	G	G	G	G	G	A	A	A	A
382	7	chr3_6560511	3	6560511	chr3gene51743	G	G	G	G	G	G	G	A	G	G	A	G	G	G	G	G	G	G	G	G	G	G	G	G	G	G	G	G	G	G	G	G	G	G	G	G	G	G	G	G	G	G	G	G
383	7	chr4_14646597	4	14646597	chr4gene79485	T	T	T	G	G	G	G	G	G	G	G	G	G	G	G	G	G	G	G	G	T	G	G	G	G	G	G	G	T	T	G	G	G	G	G	G	G	G	G	T	G	G	G	G
384	7	chr4_17945648	4	17945648	chr4gene104379	A	C	C	C	C	A	C	C	C	C	A	C	C	C	C	C	C	C	C	C	C	C	C	C	C	C	C	C	A	A	A	A	A	C	C	C	C	C	C	A	A	C	C	C
385	7	chr4_3576531	4	3576531	chr4gene16049	A	T	T	T	T	A	T	T	A	A	A	T	A	A	A	A	A	A	A	A	T	A	A	A	A	A	A	A	T	T	T	T	T	T	A	A	A	A	A	A	T	A	A	T
386	7	chr4_4919659	4	4919659	chr4gene17545	C	C	C	C	C	C	C	C	C	C	C	C	C	C	C	C	C	C	C	C	C	C	C	C	C	C	C	C	C	C	C	C	C	C	C	C	C	C	C	A	C	C	C	C
387	7	chr4_5390594	4	5390594	chr4gene18675	G	C	C	C	C	C	C	C	C	C	C	C	G	G	G	G	C	C	C	C	C	C	G	G	C	G	G	G	C	C	C	C	C	C	C	C	C	G	C	C	G	C	C	C
388	7	chr4_7210973	4	7210973	chr4gene26954	C	A	A	C	C	A	C	C	C	C	C	C	A	A	A	A	A	A	A	A	C	C	A	A	A	A	A	A	C	C	C	C	C	C	A	A	A	A	C	C	A	A	A	A
389	7	chr4_8221134	4	8221134	chr4gene32623	G	G	G	A	G	G	G	G	G	G	G	G	G	G	G	G	G	G	G	G	G	G	G	G	G	A	G	G	G	G	G	G	G	G	G	G	G	G	G	G	G	G	G	G
390	7	chr4_9381506	4	9381506	chr4gene41169	T	T	T	T	T	A	A	T	T	T	T	T	T	T	T	T	T	T	T	T	T	T	T	T	T	T	T	T	T	T	T	A	A	T	T	T	T	T	T	T	T	T	T	T
391	7	chr4_9556852	4	9556852	chr4gene42551	T	T	T	T	T	T	T	T	T	T	T	T	C	T	T	T	C	T	T	T	T	T	T	T	T	T	C	C	T	T	T	T	T	T	T	C	T	T	C	T	T	T	T	T
392	7	chr5_10170477	5	10170477	chr5gene72833	C	C	C	C	G	C	C	C	C	C	C	C	G	G	G	G	G	G	G	G	C	C	G	G	G	G	G	G	C	C	C	C	C	C	G	G	G	G	G	G	C	G	G	C
393	7	chr5_10227811	5	10227811	chr5gene72938	G	T	T	T	G	G	T	G	G	T	G	G	G	G	G	G	G	G	G	G	G	G	G	G	G	G	G	G	T	T	T	G	T	G	G	G	G	G	G	G	G	G	G	G
394	7	chr5_12176157	5	12176157	chr5gene75449	T	T	T	T	T	C	T	T	T	C	T	T	T	T	T	T	T	T	T	C	C	T	T	C	T	T	T	T	T	T	C	C	T	T	T	T	C	T	C	C	T	T	T	T
395	7	chr5_14464895	5	14464895	chr5gene80139	C	C	C	C	C	C	C	T	C	T	C	C	C	C	C	C	C	C	C	C	C	C	C	C	C	C	C	C	C	C	C	C	C	C	C	C	C	C	C	C	C	C	C	C
396	7	chr5_16475467	5	16475467	chr5gene90027	C	C	C	C	C	C	C	C	C	C	C	C	C	C	C	C	A	C	A	A	C	C	A	C	A	A	A	C	C	C	C	C	C	A	A	A	A	A	A	C	C	C	C	A
397	7	chr5_18766696	5	18766696	chr5gene103303	C	C	C	G	G	G	C	G	G	C	C	C	C	C	C	C	C	C	C	C	C	C	C	C	C	C	C	C	C	C	C	C	C	G	C	C	C	C	C	G	G	C	C	C
398	7	chr5_19207122	5	19207122	chr5gene105538	G	G	G	G	G	G	G	G	G	G	G	G	G	A	A	G	A	G	G	G	G	G	A	A	A	A	G	G	G	G	G	G	G	G	G	G	A	G	G	G	G	G	G	G
399	7	chr5_20145683	5	20145683	chr5gene112933	A	A	A	A	A	A	A	A	A	A	A	A	G	G	G	G	G	G	G	G	A	A	G	G	G	G	G	G	A	A	A	A	A	A	G	G	G	G	G	A	A	A	A	A
400	7	chr5_21606646	5	21606646	chr5gene122560	A	T	T	T	A	T	A	A	T	T	T	T	T	T	T	T	T	T	T	T	T	T	T	T	T	T	T	T	A	T	T	T	T	T	T	T	T	T	T	A	A	T	T	A
401	7	chr5_389905	5	389905	chr5gene2990	G	G	G	G	G	G	G	G	G	G	G	G	T	T	T	T	T	T	T	T	G	G	T	T	T	T	T	T	G	G	G	G	G	G	T	T	T	T	T	G	G	G	G	G
402	7	chr5_7608942	5	7608942	chr5gene57234	C	A	A	C	C	A	A	A	A	A	A	A	A	A	C	A	A	A	A	A	C	A	C	A	A	C	C	A	A	A	A	A	A	C	A	C	A	A	C	A	C	A	A	A
403	7	chr5_9837758	5	9837758	chr5gene71454	T	T	T	T	T	T	T	T	T	T	T	T	T	T	T	T	T	A	A	A	T	T	A	A	A	A	A	A	T	T	T	T	T	T	A	A	A	A	A	T	T	T	T	T
404	8	chr1_10603042	1	10603042	chr1gene80536	T	T	T	T	T	G	T	T	G	G	T	T	T	T	T	T	T	T	T	T	T	T	T	T	T	T	T	T	T	T	T	T	T	T	T	T	T	T	T	G	T	T	T	T
405	8	chr1_11095237	1	11095237	chr1gene83707	C	T	T	C	T	T	T	T	T	T	T	C	T	T	T	T	T	T	T	T	T	T	T	T	T	T	T	T	T	T	T	T	T	T	T	T	T	T	T	T	T	C	C	C
406	8	chr1_11481064	1	11481064	chr1gene85959	G	G	G	GRA	GRA	GRA	G	G	G	G	G	G	G	G	G	G	G	G	G	G	G	G	G	G	G	G	G	G	G	G	G	G	G	GRA	G	G	G	G	G	G	G	G	G	G
407	8	chr1_11774261	1	11774261	chr1gene87225	A	T	T	T	T	T	A	T	T	T	A	T	T	T	T	T	T	T	T	T	T	A	T	T	T	T	T	T	T	T	T	T	T	T	T	T	T	T	T	T	T	T	T	A
408	8	chr1_19230946	1	19230946	chr1gene114242	C	A	A	A	A	A	A	A	A	C	A	A	A	A	A	A	A	A	A	A	A	A	A	A	A	A	A	A	C	C	C	A	C	A	A	A	A	A	A	A	C	A	A	A
409	8	chr1_19573858	1	19573858	chr1gene116604	G	G	G	G	C	G	G	G	G	G	G	G	G	G	G	G	G	G	G	G	G	G	G	G	G	G	G	G	G	G	G	G	G	G	G	G	G	G	G	G	G	C	C	G
410	8	chr1_19586661	1	19586661	chr1gene116627	T	T	T	T	T	T	T	T	A	T	T	T	A	T	T	A	T	A	A	A	T	T	A	A	A	A	T	T	T	T	T	T	T	T	T	A	T	T	T	T	T	T	T	A
411	8	chr1_23042021	1	23042021	chr1gene139844	G	A	A	G	A	G	A	A	A	A	G	A	G	A	G	A	G	G	G	G	A	G	G	G	G	G	G	G	A	A	A	A	A	A	A	G	G	A	G	A	A	G	G	G
412	8	chr1_23161346	1	23161346	chr1gene140233	A	A	A	A	A	A	A	A	A	A	A	A	A	A	A	A	A	A	A	A	A	A	A	A	A	A	A	A	A	A	A	A	A	A	A	A	A	A	A	A	A	A	A	A
413	8	chr1_23437941	1	23437941	chr1gene141721	G	G	G	G	C	G	G	G	G	G	G	G	G	G	G	G	G	G	G	G	G	G	G	G	G	G	G	G	G	G	G	G	G	G	G	G	G	G	G	G	G	G	G	G
414	8	chr1_24124031	1	24124031	chr1gene146673	C	C	C	C	C	C	C	C	C	C	C	C	C	C	C	C	C	C	C	C	A	A	C	C	C	C	C	C	C	C	C	C	C	A	C	C	C	C	C	C	C	C	C	C
415	8	chr1_24806124	1	24806124	chr1gene150047	G	G	G	G	T	G	T	G	T	G	G	G	G	G	G	G	G	G	G	G	T	T	G	G	G	G	G	G	T	G	G	T	T	G	G	G	G	G	G	G	T	G	G	G
416	8	chr1_25009180	1	25009180	chr1gene151217	C	C	C	C	C	T	C	C	C	C	C	C	C	C	C	C	C	C	C	C	C	C	C	C	C	C	C	C	C	C	C	C	C	C	C	C	C	C	C	C	T	C	C	C
417	8	chr1_3460501	1	3460501	chr1gene31009	A	A	A	A	A	A	A	A	A	A	A	A	T	A	A	T	A	A	T	A	A	A	A	A	A	A	A	A	A	A	A	A	A	A	T	T	T	A	A	A	A	A	A	A
418	8	chr1_9570884	1	9570884	chr1gene74107	T	T	T	A	A	A	A	A	T	A	A	A	A	A	A	A	A	A	A	A	A	A	A	A	A	A	A	A	A	A	A	A	A	A	A	A	A	A	A	A	A	T	T	T
419	8	chr2_10298006	2	10298006	chr2gene42704	A	A	A	A	A	A	A	A	A	A	A	A	A	A	A	A	A	A	A	A	T	T	A	A	A	A	A	A	A	A	A	A	A	A	A	A	A	A	A	A	T	A	A	A
420	8	chr2_17759596	2	17759596	chr2gene94767	G	G	G	G	G	A	G	G	G	G	G	G	G	G	G	G	G	G	A	G	G	G	G	G	G	A	A	G	G	G	G	G	G	G	A	G	G	A	A	G	G	G	G	G
421	8	chr2_18139209	2	18139209	chr2gene98122	A	A	A	A	C	A	A	A	A	A	A	A	C	C	C	C	C	C	C	C	A	A	C	C	C	C	C	C	A	A	C	A	A	A	C	C	C	C	C	A	A	A	A	A
422	8	chr2_2816227	2	2816227	chr2gene12026	C	T	T	C	T	C	C	T	C	T	T	T	T	T	T	T	T	T	T	T	C	T	T	T	T	T	T	T	T	T	T	T	T	T	T	T	T	T	C	C	T	C	C	C
423	8	chr2_4778623	2	4778623	chr2gene16071	T	T	T	T	T	T	T	T	T	T	T	T	A	A	A	A	A	A	A	A	T	T	A	A	A	A	A	A	T	T	T	T	T	T	A	A	A	A	T	T	T	T	T	T
424	8	chr2_498255	2	498255	chr2gene2881	C	C	C	C	G	G	C	C	C	G	C	C	C	C	C	C	C	C	C	C	C	C	C	C	C	C	C	C	G	G	G	C	G	C	C	C	C	C	C	C	C	C	C	C
425	8	chr2_5833530	2	5833530	chr2gene17968	C	C	C	T	T	T	T	T	C	T	T	T	C	C	C	C	C	C	C	C	C	C	C	C	C	C	C	C	C	C	C	C	C	C	C	C	C	C	T	C	C	C	T	T
426	8	chr2_6291975	2	6291975	chr2gene19611	G	T	T	G	T	G	T	T	G	T	G	T	T	T	T	T	T	T	T	T	G	G	T	T	T	T	T	T	G	G	G	G	G	G	T	T	T	T	G	G	G	G	G	G
427	8	chr3_10046302	3	10046302	chr3gene72537	A	A	A	A	A	T	A	A	A	A	A	A	A	A	A	A	A	A	A	A	T	T	A	A	A	A	A	A	A	A	A	A	A	A	A	A	A	A	A	A	A	A	A	A
428	8	chr3_15247468	3	15247468	chr3gene84473	C	C	C	C	C	C	C	C	C	C	C	C	C	T	T	C	C	C	C	C	C	C	T	C	C	T	C	C	C	C	C	C	C	C	C	T	T	T	C	C	C	C	C	C
429	8	chr3_15394457	3	15394457	chr3gene84701	C	C	C	C	C	C	C	C	C	C	C	C	C	C	C	C	C	C	C	C	C	C	C	C	C	C	C	C	T	C	T	C	T	C	C	C	C	C	C	T	T	C	C	C
430	8	chr3_18135492	3	18135492	chr3gene98304	T	T	T	T	T	G	T	T	T	T	T	T	T	T	T	T	T	T	T	T	G	T	T	T	T	T	T	T	T	T	T	T	T	T	T	T	T	T	G	T	G	T	T	T
431	8	chr3_18168550	3	18168550	chr3gene98530	A	A	A	A	A	A	A	A	A	A	A	A	T	T	T	T	T	T	T	T	A	A	T	T	T	T	T	T	A	A	A	A	A	A	T	T	T	T	A	A	A	A	A	A
432	8	chr3_8842055	3	8842055	chr3gene65404	C	C	C	C	A	C	C	C	C	C	C	A	C	C	C	C	C	C	C	C	C	A	C	C	C	C	C	C	C	C	C	C	C	C	C	C	C	C	C	C	A	A	C	C
433	8	chr3_9122085	3	9122085	chr3gene67230	T	T	T	C	C	T	T	C	C	T	T	T	T	T	T	T	T	T	T	T	T	T	T	T	T	T	T	T	T	T	T	T	T	T	T	T	T	T	T	C	T	C	C	C
434	8	chr4_10739943	4	10739943	chr4gene51137	A	A	A	A	T	A	A	A	A	A	T	T	A	A	A	A	A	A	A	A	A	T	A	A	A	A	A	A	A	A	T	A	T	T	A	A	A	A	A	A	A	A	A	A
435	8	chr4_11600863	4	11600863	chr4gene56679	T	T	T	T	T	T	T	T	T	T	A	T	A	A	T	T	A	T	T	T	T	T	T	T	T	T	T	T	T	T	T	T	T	T	T	A	T	A	A	T	T	T	T	T
436	8	chr4_1289377	4	1289377	chr4gene8990	C	C	C	C	C	C	C	T	C	C	T	T	C	C	C	C	C	C	C	C	C	C	C	C	C	C	C	C	C	C	C	T	T	C	C	C	C	C	C	T	C	C	C	C
437	8	chr4_13304748	4	13304748	chr4gene69869	A	G	G	G	G	G	G	G	G	G	G	G	A	A	A	A	G	G	G	A	G	G	A	G	A	A	A	A	A	G	A	A	A	G	G	G	G	G	A	A	G	G	G	G
438	8	chr4_14271126	4	14271126	chr4gene77559	T	T	T	T	T	T	C	C	C	C	T	C	C	C	C	C	C	C	C	C	C	C	C	C	C	C	C	C	C	C	C	C	C	C	C	C	C	C	C	C	C	C	C	C
439	8	chr4_14563623	4	14563623	chr4gene78969	G	G	G	G	G	G	G	G	G	G	G	G	G	G	G	G	G	G	G	C	G	G	C	G	G	G	G	G	G	G	G	G	G	G	C	C	G	G	G	G	G	G	G	G
440	8	chr4_17945492	4	17945492	chr4gene104379	A	A	A	A	A	A	A	A	A	A	A	A	A	A	A	A	A	A	A	A	A	A	A	A	A	A	A	A	A	A	A	A	A	A	A	A	A	A	A	A	A	A	A	A
441	8	chr4_2174798	4	2174798	chr4gene12130	G	G	G	G	G	G	G	G	G	A	A	G	G	G	G	A	G	G	A	G	G	G	G	G	G	A	G	A	G	G	G	G	G	G	G	A	G	G	G	G	G	G	G	G
442	8	chr4_2390656	4	2390656	chr4gene12799	G	A	A	A	G	A	A	A	G	A	A	G	A	A	A	A	A	A	A	A	A	A	A	A	A	A	A	A	A	A	A	A	A	A	A	A	A	A	G	A	A	G	G	G
443	8	chr4_5094370	4	5094370	chr4gene17718	C	C	C	T	C	C	C	C	C	C	C	C	T	T	T	T	T	T	T	T	C	C	T	T	T	T	T	T	C	C	C	C	C	C	T	T	T	T	C	C	C	C	C	C
444	8	chr4_5211862	4	5211862	chr4gene18086	C	C	C	C	C	C	A	A	A	A	A	C	A	A	A	A	A	A	A	A	C	A	A	A	A	A	A	A	A	C	C	A	A	C	A	A	A	A	C	C	C	A	A	A
445	8	chr4_7546973	4	7546973	chr4gene28687	G	G	G	A	G	A	A	G	G	G	G	G	A	A	A	A	A	A	A	A	A	A	A	A	A	A	A	A	G	G	G	G	G	G	A	A	A	A	G	A	A	A	A	A
446	8	chr4_8045018	4	8045018	chr4gene31647	T	T	T	C	T	C	T	C	C	C	C	T	C	C	C	C	C	C	C	C	C	C	C	C	C	C	C	C	T	C	C	C	C	T	C	C	C	C	C	C	C	T	T	T
447	8	chr4_834031	4	834031	chr4gene5525	G	G	G	G	T	G	T	G	T	G	G	G	T	G	G	G	T	G	T	G	G	G	G	T	G	T	T	G	G	G	G	G	T	T	G	G	G	T	T	G	G	G	G	G
448	8	chr5_10124021	5	10124021	chr5gene72782	C	C	C	C	C	C	C	C	C	C	C	C	C	C	C	C	C	C	C	C	C	C	C	C	C	C	C	C	C	C	T	T	C	C	C	C	C	C	C	T	C	C	C	T
449	8	chr5_10648298	5	10648298	chr5gene73756	T	T	C	C	C	T	C	C	C	C	C	C	C	C	C	C	C	C	C	C	C	C	C	C	C	C	C	C	C	C	C	C	C	C	C	C	C	C	C	C	C	C	C	C
450	8	chr5_12552157	5	12552157	chr5gene75813	T	T	T	A	T	A	T	A	A	A	A	A	T	T	T	T	T	T	T	T	T	A	T	T	T	T	T	T	A	A	A	A	A	T	T	T	T	T	T	A	A	T	T	T
451	8	chr5_15753015	5	15753015	chr5gene85974	G	G	G	G	G	G	G	G	G	G	G	G	G	G	G	G	G	G	G	G	A	G	G	G	G	G	G	G	G	G	G	G	G	G	G	G	G	G	G	G	A	G	G	G
452	8	chr5_26346901	5	26346901	chr5gene155785	A	A	A	A	A	A	A	A	A	A	A	A	A	A	A	A	A	A	A	A	A	A	A	A	A	A	A	A	A	A	A	A	A	A	A	A	A	A	A	C	A	A	A	A
453	8	chr5_5804072	5	5804072	chr5gene44749	T	G	G	G	T	G	G	G	T	G	G	T	G	G	G	G	G	G	G	G	T	T	G	G	G	G	G	G	G	G	T	T	T	G	G	G	G	G	G	G	G	T	T	G
454	8	chr5_8211651	5	8211651	chr5gene61132	T	C	C	T	T	C	T	T	T	T	T	T	T	T	T	T	T	T	T	T	C	T	T	T	T	T	C	C	T	T	T	T	T	C	T	T	T	T	T	C	C	T	T	C
455	8	chr5_827495	5	827495	chr5gene5715	T	T	T	T	A	T	T	T	T	T	T	T	T	T	T	T	T	T	T	T	T	T	A	A	T	T	T	T	T	T	T	T	T	T	T	T	A	T	A	T	T	A	T	T
456	9	chr1_10728816	1	10728816	chr1gene81073	G	T	T	G	G	T	T	G	T	T	T	T	G	G	G	G	G	G	G	G	T	T	G	G	G	G	G	G	T	T	T	T	T	T	G	G	G	G	G	G	T	G	G	T
457	9	chr1_11134372	1	11134372	chr1gene83833	C	C	T	C	C	C	C	C	C	C	C	T	C	C	C	C	T	C	T	T	C	C	T	T	T	T	T	C	C	C	C	C	C	C	C	T	T	C	T	C	C	C	C	C
458	9	chr1_13009761	1	13009761	chr1gene93052	A	G	G	G	G	G	G	A	G	G	G	G	G	G	G	G	A	G	A	G	G	G	G	G	G	A	A	G	G	G	G	G	G	G	G	G	G	A	A	G	G	A	A	A
459	9	chr1_16374263	1	16374263	chr1gene97817	T	C	C	T	T	C	C	C	C	C	C	C	T	T	T	T	T	T	T	T	C	C	T	T	T	T	T	T	C	T	C	C	C	T	T	T	T	T	T	C	T	T	T	C
460	9	chr1_1876944	1	1876944	chr1gene17016	T	T	T	T	C	T	T	C	C	C	C	C	T	T	T	T	T	T	T	T	T	T	T	T	T	T	T	T	T	T	T	T	T	T	T	T	T	T	T	T	T	T	C	T
461	9	chr1_21373899	1	21373899	chr1gene129573	A	G	G	G	A	G	A	G	G	G	A	A	G	G	G	G	G	G	G	G	G	G	G	G	G	G	G	G	G	G	G	G	G	A	G	G	G	G	G	G	A	A	A	G
462	9	chr1_24492792	1	24492792	chr1gene148851	A	A	A	G	A	A	A	A	A	A	G	A	A	A	A	A	A	A	A	A	A	A	A	A	A	A	A	A	A	A	A	A	A	A	A	A	A	A	A	A	A	A	A	A
463	9	chr1_24912759	1	24912759	chr1gene150604	A	A	A	A	A	A	A	A	A	A	A	A	A	A	A	A	A	A	A	A	A	A	A	A	A	A	A	A	A	A	A	A	A	A	A	A	A	A	A	A	A	A	A	A
464	9	chr1_5266382	1	5266382	chr1gene43743	C	C	C	C	C	C	C	C	T	C	C	C	C	C	C	C	C	C	C	C	C	C	C	C	C	C	C	C	C	T	T	T	T	C	C	C	C	C	C	T	C	C	C	C
465	9	chr1_5897040	1	5897040	chr1gene49315	G	G	G	G	G	G	G	G	G	G	G	G	G	G	G	G	G	G	G	G	G	G	G	G	G	G	G	G	G	G	G	G	G	G	G	G	G	G	C	G	G	G	G	G
466	9	chr1_7008861	1	7008861	chr1gene57838	T	G	G	G	G	G	G	G	G	G	G	T	G	G	G	G	G	G	G	G	G	G	G	G	G	G	G	G	T	T	T	T	T	G	G	G	G	G	G	G	G	G	G	T
467	9	chr2_11135178	2	11135178	chr2gene48119	A	A	A	A	A	A	G	G	A	A	A	A	A	A	A	A	A	A	A	A	A	A	A	A	A	A	A	A	A	A	G	A	A	G	A	A	A	A	A	A	A	A	A	G
468	9	chr2_11168203	2	11168203	chr2gene48464	T	T	T	C	T	T	C	C	C	C	T	C	T	T	T	T	T	T	T	T	C	T	T	T	T	T	T	T	C	C	C	C	C	C	T	T	T	T	T	T	T	T	C	C
469	9	chr2_11825484	2	11825484	chr2gene53094	T	T	T	T	A	T	T	T	T	T	T	A	A	A	A	A	A	A	A	A	T	A	A	A	A	A	A	A	T	T	T	T	T	A	A	A	A	A	A	A	A	A	T	T
470	9	chr2_1551411	2	1551411	chr2gene8688	G	C	C	G	G	G	G	G	C	G	G	G	G	G	G	G	G	G	G	G	C	G	G	G	G	G	G	G	G	G	G	G	G	C	G	G	G	G	G	G	C	G	C	G
471	9	chr2_1894794	2	1894794	chr2gene9936	A	A	A	A	A	A	A	A	A	A	A	A	A	A	A	A	A	A	A	A	A	A	A	A	A	A	A	A	A	A	A	A	A	A	A	A	A	A	A	A	A	A	A	A
472	9	chr2_3906170	2	3906170	chr2gene14782	A	G	G	A	G	G	A	G	G	G	G	G	G	G	G	G	G	G	G	G	A	G	G	G	G	G	G	G	A	A	A	A	A	G	G	G	G	G	G	G	G	G	G	G
473	9	chr2_4041836	2	4041836	chr2gene15023	G	G	G	G	G	G	G	G	C	G	G	C	G	G	G	G	C	C	C	G	G	G	G	C	G	C	G	G	G	G	G	G	G	G	G	G	G	G	G	G	G	G	G	G
474	9	chr2_4279388	2	4279388	chr2gene15280	C	C	C	C	C	C	C	C	C	C	C	C	C	C	C	C	C	C	C	C	T	C	C	C	C	C	C	C	C	C	C	C	C	C	C	C	C	C	C	C	C	C	C	C
475	9	chr2_4624774	2	4624774	chr2gene15864	A	A	A	A	A	A	A	A	A	A	A	A	A	A	A	A	A	A	G	A	A	A	A	A	A	G	A	A	A	A	A	A	A	A	A	A	A	G	A	A	A	G	A	A
476	9	chr2_6614509	2	6614509	chr2gene20405	A	T	T	T	T	T	T	A	A	T	A	A	A	A	A	A	A	A	A	A	A	A	A	A	A	A	A	A	T	T	T	T	T	T	A	A	A	A	T	A	A	A	T	T
477	9	chr2_9020167	2	9020167	chr2gene34162	A	G	G	G	A	G	G	G	G	A	G	G	G	G	G	G	G	G	G	G	G	A	G	G	G	G	G	G	A	A	A	A	A	A	G	G	G	G	G	G	G	G	G	G
478	9	chr2_951570	2	951570	chr2gene5645	T	T	T	A	A	A	T	A	A	T	T	T	A	A	A	A	A	A	A	A	A	A	A	A	A	A	A	A	A	A	T	T	A	T	A	A	A	A	A	T	A	A	A	T
479	9	chr2_9527631	2	9527631	chr2gene37971	A	A	A	T	A	T	T	A	A	T	A	A	A	A	A	A	A	A	A	A	A	A	A	A	A	A	A	A	A	A	A	A	A	A	A	A	A	A	A	A	A	T	T	T
480	9	chr3_10221209	3	10221209	chr3gene73851	G	G	G	G	G	G	G	G	G	G	G	G	G	G	G	G	G	G	G	G	G	G	G	G	G	G	G	G	G	G	G	G	G	C	G	G	G	G	C	G	G	C	C	G
481	9	chr3_11550194	3	11550194	chr3gene78896	A	A	A	A	A	A	A	A	A	A	A	A	G	G	G	A	G	A	A	A	A	A	A	A	A	G	A	G	A	A	G	G	G	A	A	A	A	A	A	A	A	A	A	A
482	9	chr3_13506384	3	13506384	chr3gene81656	G	G	G	G	G	G	G	C	G	G	C	G	G	G	G	G	G	G	G	G	G	G	G	G	G	G	G	G	C	C	G	G	G	G	G	G	G	G	G	G	G	G	G	C
483	9	chr3_14257193	3	14257193	chr3gene82383	G	G	G	T	T	G	T	T	G	G	G	G	T	T	T	T	T	T	T	T	G	G	T	T	T	T	T	T	G	G	T	T	T	T	T	T	T	T	G	T	T	G	G	G
484	9	chr3_15112135	3	15112135	chr3gene83746	C	C	C	C	C	C	T	C	C	C	C	T	C	C	C	C	C	C	C	C	T	C	C	C	C	C	C	C	C	C	C	C	C	T	C	C	C	C	C	C	C	C	C	T
485	9	chr3_15114636	3	15114636	chr3gene83753	T	T	T	T	T	T	T	T	T	T	T	T	T	T	T	T	T	T	T	T	A	T	T	T	T	T	T	T	T	T	T	T	T	T	T	T	T	T	T	T	T	T	T	T
486	9	chr3_15774975	3	15774975	chr3gene85933	C	C	C	C	C	C	C	C	C	C	C	C	C	C	C	C	C	C	C	C	C	C	C	C	C	C	C	C	C	C	C	C	C	C	C	C	C	C	C	C	C	C	C	C
487	9	chr3_15975092	3	15975092	chr3gene86420	T	T	T	T	T	T	T	T	T	T	T	A	A	A	T	T	T	T	A	A	T	T	A	A	A	T	T	A	T	T	T	T	T	A	T	T	A	T	T	T	T	T	T	T
488	9	chr3_17131887	3	17131887	chr3gene92275	T	T	T	T	C	T	C	T	T	T	T	C	T	T	T	T	T	T	T	T	C	C	T	T	T	T	T	T	T	T	T	T	T	T	T	T	T	T	C	T	T	C	T	C
489	9	chr3_17386057	3	17386057	chr3gene93769	C	T	T	T	T	C	T	T	T	T	T	T	T	T	T	T	T	T	T	T	T	T	T	T	T	T	T	T	T	T	T	T	T	T	T	T	T	T	T	T	C	T	T	T
490	9	chr3_20488263	3	20488263	chr3gene114511	G	C	C	G	G	G	G	G	G	G	C	C	G	G	G	G	G	G	G	G	G	G	G	G	G	G	G	G	C	C	C	C	C	G	G	G	G	G	G	C	G	G	C	G
491	9	chr3_22225372	3	22225372	chr3gene128080	A	G	A	A	A	A	A	A	A	A	A	A	G	G	G	G	G	G	G	G	A	A	G	G	G	G	G	G	A	A	A	A	A	A	G	G	G	G	G	A	G	A	A	A
492	9	chr3_6388514	3	6388514	chr3gene50636	T	T	T	T	T	T	T	T	T	T	T	T	T	T	T	T	T	T	T	T	T	T	T	T	T	T	T	T	C	C	C	C	C	T	T	T	T	T	T	T	T	T	T	T
493	9	chr4_10022860	4	10022860	chr4gene46647	A	A	A	A	A	A	A	A	A	A	A	A	T	A	T	T	A	A	A	T	A	A	A	A	A	T	A	A	A	A	A	A	A	A	A	T	A	A	A	A	T	A	A	A
494	9	chr4_10149921	4	10149921	chr4gene47374	C	C	C	C	C	C	C	C	C	C	C	C	C	C	C	C	A	C	C	A	A	C	C	C	C	A	C	C	C	C	C	C	C	C	A	C	C	A	C	C	A	A	C	A
495	9	chr4_11763363	4	11763363	chr4gene57647	C	C	C	C	T	C	C	C	T	T	T	T	T	T	T	T	T	T	T	T	T	C	T	T	T	T	T	T	T	T	T	T	T	C	T	T	T	T	T	T	T	C	C	C
496	9	chr4_12124052	4	12124052	chr4gene59872	T	T	T	T	T	T	T	T	T	T	T	T	T	T	T	T	G	T	G	T	T	T	G	G	T	G	T	T	T	T	T	T	T	T	G	G	G	G	G	T	G	T	T	T
497	9	chr4_2719992	4	2719992	chr4gene14889	C	T	T	C	C	T	C	T	T	T	T	T	T	T	T	T	T	T	T	T	T	T	T	T	T	T	T	T	C	T	C	C	T	T	T	T	T	T	C	T	T	T	T	T
498	9	chr4_2887624	4	2887624	chr4gene15455	A	G	G	G	A	G	A	G	G	G	G	G	A	A	A	A	A	A	A	A	G	G	A	A	A	A	A	A	A	A	A	G	A	G	A	A	A	A	G	G	A	A	A	G
499	9	chr4_3116276	4	3116276	chr4gene15722	A	G	G	G	A	A	G	A	A	A	A	A	A	A	A	A	A	A	A	A	G	A	A	A	A	A	A	A	A	A	A	A	A	G	A	A	A	A	A	A	A	A	A	A
500	9	chr4_3286434	4	3286434	chr4gene15816	T	C	C	C	C	C	C	C	T	T	T	C	T	T	T	T	T	T	T	T	C	T	T	T	T	T	T	T	C	C	C	C	C	C	T	T	T	T	T	T	C	T	T	C
501	9	chr4_3359944	4	3359944	chr4gene15889	T	C	C	C	C	C	C	C	C	C	C	C	C	C	C	C	C	C	C	C	C	C	C	C	C	C	C	C	C	C	C	C	C	C	C	C	C	C	C	C	C	T	T	C
502	9	chr4_4945410	4	4945410	chr4gene17560	C	C	C	C	C	C	C	C	T	T	T	C	C	C	C	C	C	C	C	C	C	C	C	C	C	C	C	C	C	C	C	C	C	C	C	C	C	C	C	C	C	C	C	C
503	9	chr4_5349577	4	5349577	chr4gene18535	C	C	C	C	C	C	C	T	C	C	C	C	C	C	C	C	C	C	C	C	C	C	C	C	C	C	C	C	C	C	C	C	T	C	C	C	C	C	C	C	C	C	C	C
504	9	chr4_7563777	4	7563777	chr4gene28765	C	C	C	C	C	C	C	C	C	C	C	T	T	T	T	T	T	T	T	T	T	C	T	T	T	T	T	T	C	C	T	C	C	T	T	T	T	T	C	C	T	C	C	T
505	9	chr4_8142986	4	8142986	chr4gene32044	C	C	C	C	C	A	C	C	C	C	C	C	C	C	C	C	C	C	C	C	C	C	C	C	C	C	C	C	A	C	C	C	C	A	C	C	C	C	C	C	C	C	C	C
506	9	chr4_9460218	4	9460218	chr4gene41773	T	C	C	C	T	T	C	C	T	T	T	C	T	T	T	T	T	T	T	T	T	T	T	T	T	T	T	T	T	C	C	T	T	C	T	T	T	T	T	C	T	T	T	T
507	9	chr5_10969558	5	10969558	chr5gene74340	T	T	T	T	T	T	T	T	T	T	T	T	T	T	T	T	T	T	T	T	C	T	T	T	T	T	T	T	T	T	T	T	T	T	T	T	T	T	T	T	T	C	T	C
508	9	chr5_11456829	5	11456829	chr5gene74845	A	A	A	A	A	T	A	A	A	T	A	A	T	T	T	T	T	T	T	T	T	A	T	T	T	T	T	T	A	A	T	T	A	A	T	T	T	T	T	T	A	A	A	T
509	9	chr5_12229351	5	12229351	chr5gene75502	A	A	A	A	A	A	A	A	A	A	A	A	T	T	T	T	A	A	A	A	T	A	A	A	A	A	T	T	A	A	A	A	A	A	A	A	A	A	A	A	A	A	A	A
510	9	chr5_12656466	5	12656466	chr5gene75986	A	A	A	A	A	A	A	A	A	A	A	A	A	A	A	A	A	A	A	A	T	A	A	A	A	A	A	A	A	A	A	A	A	A	A	A	A	A	A	A	A	A	A	A
511	9	chr5_17355898	5	17355898	chr5gene94867	A	A	A	A	A	C	A	A	A	A	A	A	C	C	C	C	C	C	C	C	A	A	C	C	C	C	C	C	A	A	A	A	A	A	C	C	C	C	C	A	C	C	C	A
512	9	chr5_17621604	5	17621604	chr5gene96436	A	G	G	G	G	A	A	A	G	A	G	A	A	A	A	A	A	A	A	A	A	A	A	A	A	A	A	A	G	A	A	G	G	A	A	A	A	A	A	A	G	G	G	A
513	9	chr5_18578070	5	18578070	chr5gene102325	T	T	T	T	C	T	T	T	T	T	T	T	T	T	T	T	C	T	T	T	T	C	C	T	T	C	T	T	T	T	T	T	T	T	T	T	T	T	T	T	T	C	C	C
514	9	chr5_237325	5	237325	chr5gene1633	T	T	T	T	T	T	T	C	T	T	C	C	T	T	T	T	T	T	T	T	T	T	T	T	T	T	T	T	T	T	T	T	T	T	T	T	T	T	T	C	T	T	T	T
515	9	chr5_23958254	5	23958254	chr5gene137546	C	C	C	C	T	T	T	C	C	C	T	C	T	T	T	T	T	T	T	T	T	T	T	T	T	T	T	T	T	T	T	T	T	T	T	T	T	T	C	T	C	C	C	C
516	9	chr5_6889250	5	6889250	chr5gene51769	A	A	A	A	G	G	G	A	A	A	A	A	G	G	G	G	G	G	G	G	G	G	G	G	G	G	G	G	A	A	A	A	A	G	G	G	G	G	G	G	A	G	A	A
517	9	chr5_7609022	5	7609022	chr5gene57234	A	C	C	A	A	C	C	C	C	C	C	C	C	C	A	C	C	C	C	C	A	C	A	C	C	A	A	C	C	C	C	C	C	A	C	A	C	C	A	C	A	C	C	C
518	9	chr5_899053	5	899053	chr5gene6257	A	A	A	A	C	A	A	A	A	A	A	A	A	A	A	A	A	A	A	A	A	A	A	A	A	A	A	A	A	A	A	A	A	A	A	A	A	A	A	A	A	A	A	A
519	9	chr5_9837738	5	9837738	chr5gene71454	G	G	G	G	G	G	G	G	G	G	G	G	G	G	G	G	G	C	C	C	G	G	C	C	C	C	C	C	G	G	G	G	G	G	C	C	C	C	C	G	G	G	G	G
520	10	chr1_10399618	1	10399618	chr1gene79251	G	A	A	G	A	A	A	G	A	A	A	A	A	A	A	A	A	A	A	A	A	A	A	A	A	A	A	A	A	A	A	A	A	G	A	A	A	A	A	A	A	A	A	A
521	10	chr1_10783266	1	10783266	chr1gene81778	G	T	T	T	T	T	T	G	G	G	G	G	T	T	T	T	T	T	T	T	T	T	T	T	T	T	T	T	G	G	G	G	G	T	T	T	T	T	T	T	T	T	T	T
522	10	chr1_11378864	1	11378864	chr1gene85344	A	C	C	A	A	A	A	A	A	A	C	A	C	C	C	C	A	C	C	A	A	A	A	A	A	A	A	C	C	C	C	C	C	A	C	A	A	C	A	C	A	C	C	A
523	10	chr1_12085489	1	12085489	chr1gene88585	C	G	G	C	G	C	G	G	G	C	G	G	G	G	G	G	G	G	G	G	G	G	G	G	G	G	G	G	G	G	G	G	G	G	G	G	G	G	G	G	G	G	G	G
524	10	chr1_13009950	1	13009950	chr1gene93052	T	A	A	A	A	A	A	T	A	A	A	A	A	A	A	A	T	A	T	A	A	A	A	A	A	T	T	A	A	A	A	A	A	A	A	A	A	T	T	A	A	T	T	T
525	10	chr1_13018790	1	13018790	chr1gene93055	A	C	C	C	C	C	C	C	C	C	C	C	A	A	A	A	A	A	A	A	C	C	A	A	A	A	A	A	C	C	C	C	C	C	A	A	A	A	A	C	C	A	A	A
526	10	chr1_16557993	1	16557993	chr1gene98384	C	C	C	C	C	C	C	C	C	C	C	C	T	T	T	T	T	T	T	T	C	C	T	T	T	T	T	T	C	T	C	C	C	T	T	T	T	T	T	C	C	C	C	T
527	10	chr1_17597907	1	17597907	chr1gene102218	C	G	G	G	C	G	G	G	G	G	G	G	C	C	C	C	C	C	C	C	G	G	C	C	C	C	C	C	G	G	G	G	G	C	C	C	C	C	C	G	C	G	G	G
528	10	chr1_18009421	1	18009421	chr1gene105756	G	G	G	G	G	G	G	G	G	G	G	G	G	G	G	G	G	A	G	G	G	G	G	G	G	A	G	G	G	G	G	G	G	G	G	G	G	G	G	G	G	G	G	G
529	10	chr1_24347197	1	24347197	chr1gene148105	G	G	G	A	G	A	G	A	G	A	A	G	G	G	A	G	G	A	G	G	G	G	G	G	G	G	G	G	A	A	A	A	A	A	G	G	G	G	G	A	G	A	A	G
530	10	chr1_27397863	1	27397863	chr1gene166512	A	A	A	A	A	A	A	A	A	A	A	A	G	A	G	A	G	A	A	A	A	A	A	A	G	G	A	G	A	A	A	A	A	A	A	A	A	A	G	A	A	A	A	A
531	10	chr1_28046483	1	28046483	chr1gene171437	G	G	G	A	G	G	G	G	G	G	G	G	G	G	G	G	G	G	G	G	G	G	G	G	G	G	G	G	G	G	G	G	G	G	G	G	G	G	G	G	G	G	G	G
532	10	chr1_7440426	1	7440426	chr1gene60094	T	T	T	T	T	T	T	T	T	T	T	T	T	T	T	T	T	T	T	T	T	T	T	T	T	T	T	T	T	T	T	T	T	T	T	T	T	T	T	T	T	T	T	T
533	10	chr1_7449625	1	7449625	chr1gene60117	C	C	C	C	A	A	A	A	A	A	A	A	A	A	A	A	A	A	A	A	A	C	A	A	A	A	A	A	A	A	A	A	A	A	A	A	A	A	C	A	C	C	A	A
534	10	chr2_10060148	2	10060148	chr2gene41149	A	A	A	T	A	T	A	A	A	T	T	T	T	T	T	T	T	T	T	T	A	T	T	T	T	T	T	T	T	T	T	T	T	T	T	T	T	T	T	A	T	T	T	A
535	10	chr2_11506720	2	11506720	chr2gene50719	G	G	G	G	G	G	G	G	G	G	G	G	G	G	G	G	G	G	G	G	G	G	G	G	G	G	G	G	G	G	G	G	G	G	G	G	G	G	G	G	G	G	G	G
536	10	chr2_14596716	2	14596716	chr2gene73032	C	C	C	G	C	C	G	C	G	G	G	C	C	C	C	C	C	C	C	C	C	G	C	C	C	C	C	C	C	C	C	C	C	G	C	C	C	C	C	C	C	G	C	C
537	10	chr2_2387883	2	2387883	chr2gene11491	A	A	A	A	A	A	A	A	A	A	A	A	T	T	T	T	T	T	T	T	A	A	T	T	T	T	T	T	T	T	A	A	T	A	T	T	T	T	A	A	A	A	A	A
538	10	chr2_2411010	2	2411010	chr2gene11521	G	G	G	G	G	A	G	G	A	G	G	G	G	G	G	G	G	G	G	G	G	G	G	G	G	G	G	G	G	G	A	A	G	G	G	G	G	G	G	A	G	G	G	G
539	10	chr2_4755393	2	4755393	chr2gene16051	T	T	T	C	C	C	C	C	C	C	C	C	C	T	T	C	T	T	T	C	C	C	C	C	C	T	C	C	C	C	C	C	C	C	C	C	C	T	C	C	C	C	C	C
540	10	chr2_7119780	2	7119780	chr2gene21951	C	G	G	G	G	G	G	G	G	G	G	G	G	G	G	C	G	G	G	G	G	G	G	G	G	G	G	G	G	G	G	G	G	G	G	G	G	G	G	G	C	G	C	G
541	10	chr2_7502548	2	7502548	chr2gene24268	T	A	A	A	A	T	A	A	A	A	A	A	T	T	T	T	T	T	T	T	T	T	T	T	T	T	T	T	A	A	A	A	A	T	T	T	T	T	T	A	T	A	A	A
542	10	chr2_819256	2	819256	chr2gene4702	T	T	T	A	T	T	A	T	A	T	A	A	T	T	T	T	T	T	T	T	A	T	T	T	T	T	T	T	A	T	T	A	T	T	T	T	T	T	T	T	T	T	T	T
543	10	chr2_9775251	2	9775251	chr2gene39523	G	G	G	G	G	G	G	T	T	T	T	G	G	G	G	G	G	G	G	G	G	G	G	G	G	G	G	G	G	G	G	G	T	G	G	G	G	G	G	G	G	G	G	G
544	10	chr3_10695187	3	10695187	chr3gene76465	C	C	C	C	C	C	C	C	C	C	C	C	C	G	C	C	C	G	C	C	C	C	C	C	C	C	G	G	C	C	C	C	C	C	C	C	G	C	G	G	G	C	C	C
545	10	chr3_11532779	3	11532779	chr3gene78870	G	G	G	G	G	G	C	G	G	G	G	G	G	G	G	G	G	G	G	G	G	G	G	G	G	G	G	G	G	G	G	G	G	G	G	G	G	G	C	G	G	G	G	G
546	10	chr3_11550207	3	11550207	chr3gene78896	A	A	A	A	A	A	A	A	A	A	A	A	G	G	G	A	G	A	A	A	A	A	A	A	A	G	A	G	A	A	G	G	G	A	A	A	A	A	A	A	A	A	A	A
547	10	chr3_12489634	3	12489634	chr3gene80288	C	A	A	A	A	A	C	C	A	A	A	A	A	A	A	A	A	A	A	A	A	C	A	A	A	A	A	A	C	C	A	A	A	C	A	A	A	A	A	A	A	A	A	A
548	10	chr3_13958634	3	13958634	chr3gene81861	G	C	C	C	C	C	C	C	C	C	C	C	C	C	C	C	C	C	C	C	C	C	C	C	C	C	C	C	C	C	C	C	C	C	C	C	C	C	C	C	C	G	G	C
549	10	chr3_15247533	3	15247533	chr3gene84473	C	C	C	C	C	C	C	C	C	C	C	C	C	T	T	C	C	C	C	C	C	C	T	C	C	T	C	C	C	C	C	C	C	C	C	T	T	T	C	C	C	C	C	C
550	10	chr3_15675636	3	15675636	chr3gene85416	T	T	T	T	T	T	C	T	T	T	C	T	T	T	T	T	T	T	T	T	T	T	T	T	T	T	T	T	C	C	T	C	T	T	T	T	T	T	C	T	C	C	C	T
551	10	chr3_15688424	3	15688424	chr3gene85433	G	G	G	A	G	G	G	G	A	A	G	A	G	G	G	G	G	G	G	G	G	G	G	G	G	G	G	G	G	G	A	G	A	G	G	G	G	G	G	A	G	G	A	G
552	10	chr3_3630384	3	3630384	chr3gene29373	G	G	G	G	G	G	G	G	G	G	G	G	G	G	G	G	G	T	G	G	G	G	T	G	G	G	G	G	G	G	G	G	G	T	G	G	T	G	G	G	G	G	G	G
553	10	chr3_6796675	3	6796675	chr3gene53299	T	T	T	T	A	T	T	T	A	A	T	T	T	T	T	T	T	T	T	T	A	T	T	T	T	T	T	T	T	T	T	T	T	T	T	T	T	T	T	T	T	A	T	T
554	10	chr3_6809919	3	6809919	chr3gene53384	G	G	G	G	A	G	G	G	G	G	G	G	G	G	G	G	G	G	G	G	G	G	G	G	G	G	G	G	G	G	G	G	G	G	G	G	G	G	G	G	G	G	G	G
555	10	chr4_10438865	4	10438865	chr4gene49368	G	G	G	G	G	G	G	A	A	A	G	G	G	G	G	G	G	G	G	G	G	G	G	G	G	G	G	G	A	A	A	A	A	G	G	G	G	G	G	A	G	G	G	G
556	10	chr4_13214848	4	13214848	chr4gene69062	A	A	A	C	A	A	C	A	C	A	A	A	C	C	C	C	C	C	C	C	A	C	C	C	C	C	C	C	A	A	C	A	A	A	C	C	C	C	C	C	C	A	C	C
557	10	chr4_14434110	4	14434110	chr4gene78239	T	C	C	C	T	C	C	C	C	C	C	C	C	C	C	C	C	C	C	C	C	C	C	C	C	C	C	C	T	T	C	C	C	C	C	C	C	C	C	C	C	C	C	C
558	10	chr4_16321864	4	16321864	chr4gene93188	A	A	T	A	A	A	A	A	A	A	A	A	A	A	A	A	A	A	A	A	A	A	A	A	A	A	A	A	A	A	A	A	A	A	A	A	A	A	A	A	A	A	A	A
559	10	chr4_17299544	4	17299544	chr4gene100669	G	G	G	G	G	G	G	G	G	G	G	G	G	G	G	G	G	C	G	G	G	C	G	G	G	G	G	C	G	G	G	G	G	G	G	G	G	G	G	G	G	G	C	G
560	10	chr4_17597233	4	17597233	chr4gene102293	A	A	A	A	A	A	A	A	A	A	A	A	T	T	T	T	T	T	T	T	A	A	T	T	T	T	T	T	A	A	A	A	A	A	T	T	T	T	A	T	A	A	A	A
561	10	chr4_2028455	4	2028455	chr4gene11704	A	G	G	G	G	G	G	A	A	A	A	G	A	A	A	A	A	A	A	A	G	G	A	A	A	A	A	A	A	A	A	A	A	G	A	A	A	A	G	G	G	G	G	A
562	10	chr4_3032922	4	3032922	chr4gene15666	G	G	G	G	G	G	G	G	G	G	G	G	C	C	C	C	C	C	C	C	G	C	C	C	C	C	C	C	G	G	G	G	G	G	C	C	C	C	C	C	G	G	G	G
563	10	chr4_7619070	4	7619070	chr4gene29336	T	C	C	C	C	C	C	C	C	C	T	C	C	C	C	C	C	C	C	C	C	C	C	C	C	C	C	C	C	T	C	T	T	C	C	C	C	C	C	T	C	C	C	C
564	10	chr4_7971748	4	7971748	chr4gene31156	T	T	T	T	T	T	T	T	T	T	T	T	T	T	T	T	T	T	T	T	T	T	T	T	T	T	T	T	T	T	T	T	T	T	T	T	T	T	T	T	T	T	T	T
565	10	chr4_8221138	4	8221138	chr4gene32623	G	G	G	A	G	G	G	G	A	A	G	G	G	G	G	G	G	G	G	G	G	G	G	G	G	A	G	G	G	G	G	A	G	G	G	G	G	G	G	G	G	G	G	G
566	10	chr4_9103177	4	9103177	chr4gene39431	G	G	G	G	G	G	G	G	G	G	G	G	G	G	G	G	G	G	G	G	G	G	G	A	G	A	A	G	G	G	G	G	G	G	G	A	G	G	A	G	G	G	G	G
567	10	chr5_10634127	5	10634127	chr5gene73740	C	T	T	C	C	C	C	C	T	T	T	T	C	C	C	C	C	C	C	C	C	C	C	C	C	C	C	C	C	C	C	C	C	C	C	C	C	C	C	T	C	C	C	C
568	10	chr5_10927198	5	10927198	chr5gene74233	C	C	C	C	C	C	C	C	C	C	C	C	G	G	G	C	G	C	G	C	G	C	C	G	G	C	C	C	C	C	C	C	C	C	C	C	C	C	G	C	C	G	G	G
569	10	chr5_10962344	5	10962344	chr5gene74334	G	G	G	G	G	G	G	G	G	G	G	G	G	G	G	G	G	G	G	G	C	G	G	G	G	G	G	G	G	G	G	G	G	G	G	G	G	G	G	G	G	G	G	G
570	10	chr5_13692106	5	13692106	chr5gene77840	G	A	A	G	G	A	A	A	A	A	G	G	G	G	G	G	G	G	G	G	A	G	G	G	G	G	G	G	G	G	G	G	G	G	G	G	G	G	G	G	G	G	G	G
571	10	chr5_15729778	5	15729778	chr5gene85870	C	C	C	C	C	T	C	C	C	C	C	C	T	T	T	T	T	T	T	T	C	C	T	T	T	T	T	T	T	T	T	T	C	C	T	T	T	T	T	C	T	C	C	T
572	10	chr5_16815559	5	16815559	chr5gene91896	A	A	T	A	A	A	T	A	A	A	A	A	T	T	T	T	T	T	T	T	A	A	T	T	T	T	T	T	A	A	A	A	A	T	T	T	T	T	T	A	A	T	T	T
573	10	chr5_18553380	5	18553380	chr5gene102182	A	G	G	G	G	G	G	G	G	G	A	G	G	G	G	G	G	G	G	G	G	G	G	G	G	G	G	G	G	G	G	G	G	G	G	G	G	G	G	A	A	G	G	G
574	10	chr5_21798286	5	21798286	chr5gene123632	T	T	T	C	T	C	T	T	T	T	T	C	T	T	T	T	T	T	T	T	T	T	T	T	T	T	T	T	T	C	C	C	C	T	T	T	T	T	T	C	T	C	C	T
575	10	chr5_22198321	5	22198321	chr5gene125652	T	T	T	T	G	T	T	T	T	T	G	T	T	T	T	T	T	T	T	T	G	G	T	T	T	T	T	T	G	G	G	G	G	T	T	T	T	T	G	T	G	T	T	G
576	10	chr5_23523806	5	23523806	chr5gene134190	T	C	C	C	T	T	C	T	T	T	T	T	T	T	T	T	T	T	T	T	T	T	T	T	T	T	T	T	T	T	T	T	T	T	T	T	T	T	C	T	C	T	T	C
577	10	chr5_25282067	5	25282067	chr5gene147742	T	C	T	C	T	T	T	T	T	T	T	C	T	T	T	T	T	T	T	T	T	T	T	T	T	T	T	T	T	T	T	T	T	T	T	T	T	T	T	C	T	T	T	T
578	11	chr1_11532461	1	11532461	chr1gene86083	C	C	C	C	C	C	C	A	C	C	C	C	C	C	C	C	C	C	C	C	C	C	C	C	C	C	C	C	C	C	C	A	A	C	C	C	C	C	C	C	C	C	C	C
579	11	chr1_13012446	1	13012446	chr1gene93052	C	C	C	C	C	C	C	C	C	C	C	C	C	C	C	C	C	C	C	C	C	C	C	C	C	C	C	C	C	C	C	C	C	C	C	C	C	C	C	C	C	C	C	C
580	11	chr1_16115656	1	16115656	chr1gene97157	T	T	T	A	T	T	T	T	T	T	T	T	T	T	T	T	T	T	T	T	T	A	T	T	T	T	T	T	T	T	T	T	T	T	T	T	T	T	T	T	T	T	T	T
581	11	chr1_16263811	1	16263811	chr1gene97511	A	A	A	A	A	A	G	A	A	A	A	G	A	A	G	A	G	A	G	A	A	A	A	A	A	G	A	A	A	A	A	A	A	A	G	A	A	A	A	A	A	A	A	A
582	11	chr1_17030293	1	17030293	chr1gene99883	A	A	A	G	A	A	G	A	A	A	A	A	A	A	A	A	A	A	A	A	A	A	A	A	A	A	A	A	A	A	A	A	G	A	A	A	A	A	A	A	A	A	A	G
583	11	chr1_22175700	1	22175700	chr1gene133816	A	G	G	A	G	A	G	G	G	G	G	A	G	G	G	G	G	G	G	G	A	A	G	G	G	G	G	G	A	A	A	A	A	A	G	G	G	G	G	A	A	G	G	G
584	11	chr1_23745003	1	23745003	chr1gene144547	G	T	T	T	G	T	G	G	T	G	G	G	G	G	G	G	G	G	G	G	G	G	G	G	G	G	G	G	G	G	G	G	G	G	G	G	G	G	G	T	G	T	T	G
585	11	chr1_24691212	1	24691212	chr1gene149627	T	C	T	T	T	T	T	C	T	C	T	T	C	C	C	C	C	C	C	C	T	T	C	C	C	C	C	C	C	C	C	C	C	T	C	C	C	C	C	T	T	T	T	T
586	11	chr1_25881522	1	25881522	chr1gene157014	A	T	A	T	A	T	T	T	T	T	T	T	T	T	T	T	T	T	T	T	A	A	T	T	T	T	T	T	T	T	T	T	T	A	T	T	T	T	T	T	T	T	T	T
587	11	chr1_27395536	1	27395536	chr1gene166508	G	A	A	G	G	G	A	A	A	G	A	A	G	A	G	A	A	A	A	A	G	G	A	A	G	A	A	G	G	G	G	G	G	G	A	A	A	A	G	G	G	G	G	G
588	11	chr1_28796121	1	28796121	chr1gene176209	C	C	C	C	C	A	A	A	C	A	C	C	A	A	A	A	A	A	A	A	C	C	A	A	A	A	A	A	C	C	C	C	C	C	A	A	A	A	A	C	A	C	C	A
589	11	chr1_30059325	1	30059325	chr1gene186604	C	C	C	C	C	C	C	C	C	C	G	C	C	G	G	G	C	G	G	C	C	C	C	G	G	C	C	C	C	C	C	C	C	C	G	G	G	C	C	G	C	G	G	C
590	11	chr1_3469690	1	3469690	chr1gene31220	C	C	C	C	C	C	C	C	C	C	C	C	C	C	T	C	C	C	C	C	T	C	C	C	T	T	C	C	C	C	C	C	C	C	C	C	T	C	C	C	C	C	C	C
591	11	chr1_4562676	1	4562676	chr1gene38693	T	T	T	T	C	T	T	T	T	T	T	T	C	C	C	C	T	C	C	C	T	T	C	C	C	C	C	C	T	T	T	T	T	T	C	C	C	C	T	T	C	T	T	C
592	11	chr1_8187692	1	8187692	chr1gene64777	G	G	G	G	G	A	G	G	G	G	G	G	G	G	G	G	G	G	G	G	G	G	G	G	G	G	G	G	G	G	G	G	G	A	G	G	G	G	A	G	A	G	G	G
593	11	chr2_1086101	2	1086101	chr2gene6413	T	T	T	T	C	T	C	T	T	T	T	T	T	T	C	T	T	T	T	T	C	C	T	T	T	C	T	T	T	T	T	T	T	T	T	T	T	C	T	T	C	T	T	T
594	11	chr2_11277948	2	11277948	chr2gene49395	G	G	G	G	A	A	A	G	G	A	A	A	G	G	G	G	G	G	G	G	G	G	G	G	G	G	G	G	A	G	G	A	A	G	G	G	G	G	G	G	G	A	G	G
595	11	chr2_18126949	2	18126949	chr2gene98024	G	G	G	G	G	G	G	G	G	G	G	G	T	T	T	T	T	T	T	T	G	G	T	T	T	T	T	T	G	G	G	G	G	G	T	T	T	T	T	G	G	G	G	G
596	11	chr2_2506781	2	2506781	chr2gene11662	C	C	C	C	C	C	C	C	C	C	C	C	T	C	C	T	C	C	T	T	C	C	C	C	T	T	C	C	T	T	C	C	T	C	C	T	T	T	C	C	C	C	C	C
597	11	chr2_2847092	2	2847092	chr2gene12073	T	C	C	T	C	T	T	C	T	C	C	C	C	C	C	C	C	C	C	C	T	T	C	C	C	C	C	C	T	T	C	C	T	T	C	C	C	C	T	T	T	T	T	T
598	11	chr2_3041117	2	3041117	chr2gene12529	C	T	T	T	C	T	C	T	T	T	T	T	T	T	T	T	T	T	T	T	T	T	T	T	T	T	T	T	C	C	C	C	C	T	T	T	T	T	T	T	T	T	T	T
599	11	chr2_3819001	2	3819001	chr2gene14708	G	G	G	G	G	G	G	G	G	G	G	T	G	T	T	T	T	T	T	T	G	G	T	T	T	T	T	T	G	G	G	G	G	G	T	T	T	T	G	G	G	G	G	G
600	11	chr2_750958	2	750958	chr2gene4175	T	T	T	A	A	A	A	A	A	A	A	A	A	A	A	A	A	A	A	A	A	A	A	A	A	A	A	A	A	A	A	A	A	T	A	A	A	A	A	A	A	A	A	A
601	11	chr2_9969661	2	9969661	chr2gene40779	A	A	A	A	A	C	A	C	C	C	A	A	A	A	A	A	A	A	A	A	A	A	A	A	A	A	A	A	A	A	C	A	C	A	A	A	A	A	A	A	A	A	A	A
602	11	chr3_11733730	3	11733730	chr3gene79192	T	T	T	T	T	A	T	A	A	A	A	T	A	A	A	A	A	A	A	A	A	T	A	A	A	A	A	A	A	A	A	A	A	A	A	A	A	A	T	T	T	T	T	A
603	11	chr3_14744161	3	14744161	chr3gene83083	T	T	T	C	T	T	T	T	T	T	T	T	T	T	T	T	T	T	T	T	T	T	T	T	T	T	T	T	T	T	T	T	T	T	T	T	T	T	T	T	T	T	T	T
604	11	chr3_16987224	3	16987224	chr3gene91449	A	G	G	A	G	G	G	G	A	A	G	A	A	A	A	A	A	A	A	A	G	G	A	A	A	A	A	A	G	G	G	G	G	G	A	A	A	A	G	G	G	G	A	A
605	11	chr3_3453600	3	3453600	chr3gene28345	C	T	T	C	C	C	C	C	C	C	C	C	T	C	C	C	C	C	T	C	C	C	C	T	C	C	T	C	C	C	C	C	C	C	C	C	T	T	T	C	T	C	C	T
606	11	chr3_5371890	3	5371890	chr3gene42720	A	T	T	A	T	T	T	A	T	T	T	A	A	A	A	A	A	A	A	A	A	A	A	A	A	A	A	A	A	A	A	A	A	T	A	A	A	A	A	A	A	A	T	T
607	11	chr3_8442440	3	8442440	chr3gene63115	T	T	T	T	A	T	T	T	T	T	T	T	A	A	A	A	A	A	A	A	T	T	A	T	A	A	A	A	T	T	T	T	T	T	A	A	A	A	A	T	T	T	T	A
608	11	chr4_10150538	4	10150538	chr4gene47374	T	T	T	T	T	T	T	T	T	T	T	T	C	C	C	C	T	C	C	T	C	T	C	C	C	C	C	C	T	T	T	T	T	C	T	C	C	C	C	T	T	C	C	C
609	11	chr4_13303825	4	13303825	chr4gene69841	A	A	A	C	A	A	A	A	A	A	A	A	A	A	A	A	C	A	A	A	A	A	A	A	A	C	A	A	C	A	C	C	C	A	A	A	A	A	C	C	A	A	A	A
610	11	chr4_17282020	4	17282020	chr4gene100525	G	G	G	G	G	G	G	G	G	G	G	G	A	A	A	A	A	G	A	A	G	A	A	A	A	A	A	G	G	G	G	G	G	A	A	A	A	A	G	G	G	G	G	G
611	11	chr4_17952582	4	17952582	chr4gene104401	T	T	T	T	T	T	T	T	T	T	A	T	T	T	T	T	T	T	T	T	T	T	T	T	T	T	T	T	T	T	T	T	T	T	T	T	T	T	T	T	A	T	T	T
612	11	chr4_4739091	4	4739091	chr4gene17303	C	C	C	C	C	C	C	G	C	C	C	G	C	C	C	C	C	C	C	C	C	C	C	C	C	C	C	C	G	G	G	G	G	C	C	C	C	C	C	C	G	C	C	G
613	11	chr4_7782271	4	7782271	chr4gene30266	G	G	G	A	A	G	A	A	G	G	A	A	A	A	A	A	A	A	A	A	A	A	A	A	A	A	A	A	G	A	A	A	A	G	A	A	A	A	A	A	A	A	A	G
614	11	chr4_8011045	4	8011045	chr4gene31481	A	C	C	C	A	A	A	A	A	A	A	A	A	A	A	A	A	A	A	A	A	A	A	A	A	A	A	A	C	A	A	A	A	C	A	A	A	A	A	C	A	A	A	A
615	11	chr4_8209880	4	8209880	chr4gene32586	G	T	T	T	T	T	T	G	G	G	T	G	G	G	G	G	G	G	G	G	T	T	G	G	G	G	G	G	G	T	T	T	T	T	G	G	G	G	G	T	G	T	T	T
616	11	chr4_8377559	4	8377559	chr4gene33694	G	C	C	C	C	C	C	C	C	C	C	G	G	G	G	G	G	G	G	G	G	G	G	G	G	G	G	G	C	C	C	C	C	C	G	G	G	G	G	C	G	C	C	C
617	11	chr5_10493602	5	10493602	chr5gene73526	G	G	G	G	G	G	G	A	G	G	G	G	G	G	G	G	G	G	G	G	G	G	G	G	G	G	G	G	G	G	A	G	G	G	G	G	G	G	G	G	G	G	G	G
618	11	chr5_10976808	5	10976808	chr5gene74357	C	C	C	C	C	A	C	C	C	A	C	C	C	C	C	C	C	C	C	C	A	C	C	C	C	C	C	C	C	C	C	C	C	C	C	C	C	C	C	A	C	A	C	A
619	11	chr5_11166331	5	11166331	chr5gene74618	T	T	T	T	T	T	T	T	T	T	T	T	T	T	T	T	T	T	T	T	T	T	T	T	T	T	T	T	C	C	T	T	C	T	T	T	T	T	T	T	T	T	T	T
620	11	chr5_11227364	5	11227364	chr5gene74661	A	G	G	G	G	A	A	G	G	A	G	G	A	A	A	A	A	A	A	A	A	G	A	A	A	A	A	A	G	G	A	A	G	G	A	A	A	A	A	A	G	A	A	A
621	11	chr5_1341837	5	1341837	chr5gene9309	C	C	C	C	C	C	T	T	C	C	C	C	C	C	C	C	C	C	C	C	T	T	C	C	C	C	C	C	C	C	C	C	C	C	C	C	C	C	C	C	T	C	C	C
622	11	chr5_13785461	5	13785461	chr5gene78093	C	C	C	C	C	C	C	T	C	C	C	T	T	T	T	T	T	T	T	T	C	C	T	T	T	T	T	T	C	C	C	C	C	C	T	T	T	T	T	C	C	T	T	C
623	11	chr5_16475411	5	16475411	chr5gene90027	C	C	C	C	C	C	C	C	C	C	C	C	C	C	C	G	G	G	G	G	C	C	G	C	G	G	G	C	C	C	C	C	C	G	G	G	G	G	G	C	C	C	C	G
624	11	chr5_16569470	5	16569470	chr5gene90623	T	G	G	T	T	T	T	G	G	G	T	G	T	T	T	T	T	T	T	T	T	T	T	T	T	T	T	T	T	T	T	T	T	T	T	T	T	T	T	T	T	T	T	T
625	11	chr5_19191704	5	19191704	chr5gene105488	G	A	A	G	A	A	G	G	A	A	A	A	G	G	G	G	G	G	G	G	A	G	G	G	G	G	G	G	G	G	G	G	G	A	G	G	G	G	G	A	G	G	G	A
626	11	chr5_19979521	5	19979521	chr5gene111827	T	T	T	T	T	T	T	C	C	C	C	C	C	C	C	C	C	C	C	C	C	T	C	C	C	C	C	C	T	T	T	T	T	C	C	C	C	C	C	T	T	C	C	T
627	11	chr5_20953054	5	20953054	chr5gene118297	C	C	C	C	C	C	C	A	A	A	C	A	C	C	C	C	C	C	C	C	C	C	C	C	C	C	C	C	C	C	C	C	C	C	C	C	C	C	C	C	C	C	C	C
628	11	chr5_21779439	5	21779439	chr5gene123495	T	T	T	T	T	T	T	T	T	T	T	T	T	T	T	T	T	T	T	T	T	T	T	T	T	T	T	T	T	T	T	T	T	T	T	T	T	T	T	T	T	T	T	T
629	11	chr5_22577402	5	22577402	chr5gene128155	C	T	T	C	C	C	T	T	T	T	T	C	T	T	T	T	T	T	T	T	C	C	T	T	T	T	T	T	T	T	C	T	T	C	T	T	T	T	C	C	C	C	C	C
630	11	chr5_22580609	5	22580609	chr5gene128159	T	T	T	T	T	T	T	T	T	T	A	T	T	T	T	T	T	T	T	T	T	T	T	T	T	T	T	T	T	T	T	T	T	T	T	T	T	T	T	T	T	T	T	T
631	11	chr5_24615901	5	24615901	chr5gene142283	C	C	C	C	C	C	C	T	C	C	C	C	C	C	C	C	C	C	C	C	C	C	T	C	C	C	C	C	C	C	C	C	C	T	C	C	C	C	C	C	T	C	C	C
632	11	chr5_712874	5	712874	chr5gene5103	A	C	C	C	A	C	C	C	C	C	C	C	A	A	A	A	A	A	A	A	C	A	A	A	A	A	A	A	A	C	A	A	A	C	A	A	A	A	A	A	C	A	A	C
633	11	chr5_7599601	5	7599601	chr5gene57201	G	G	G	G	G	G	G	G	A	G	A	A	G	G	G	G	G	G	G	G	G	G	G	G	G	G	G	G	A	A	A	A	A	G	G	G	G	G	G	A	G	A	A	G
634	11	chr5_7608941	5	7608941	chr5gene57234	A	T	T	A	A	T	T	T	T	T	T	T	T	T	A	T	T	T	T	T	A	T	A	T	T	A	A	T	T	T	T	T	T	A	T	A	T	T	A	T	A	T	T	T
635	11	chr5_9661245	5	9661245	chr5gene69657	C	G	G	G	G	C	G	C	C	G	C	G	C	C	C	C	C	C	C	C	C	C	C	C	C	C	C	C	C	C	C	C	C	G	C	C	C	C	C	C	C	G	C	C
636	11	chr5_9699703	5	9699703	chr5gene70243	C	C	C	C	C	C	T	C	C	T	C	T	C	C	C	C	C	T	C	C	C	C	C	C	C	C	C	C	C	C	C	C	C	C	C	C	T	C	T	C	C	C	C	C
637	12	chr1_10775962	1	10775962	chr1gene81772	G	G	G	G	G	G	G	G	G	G	G	G	G	A	G	G	G	G	G	G	G	G	G	G	G	G	G	G	G	G	G	G	G	G	G	G	G	G	A	G	G	A	A	G
638	12	chr1_11472228	1	11472228	chr1gene85902	C	A	A	C	C	C	C	C	C	C	C	C	A	A	A	A	A	A	A	A	C	C	A	A	A	A	A	A	C	C	C	C	C	C	A	A	A	A	A	C	C	A	A	A
639	12	chr1_15584314	1	15584314	chr1gene96350	A	A	A	A	A	A	G	G	G	G	A	G	A	A	A	A	A	A	A	A	A	A	A	A	A	A	A	A	A	G	A	G	G	A	A	A	A	A	A	G	A	A	A	A
640	12	chr1_21997076	1	21997076	chr1gene132835	C	C	C	C	T	C	C	C	C	C	C	C	C	C	C	C	C	C	C	C	T	T	C	C	C	C	C	C	T	C	T	T	T	T	C	C	C	C	C	C	C	C	C	C
641	12	chr1_23042030	1	23042030	chr1gene139844	G	A	A	G	A	G	A	A	A	A	A	A	G	A	G	A	G	G	G	G	A	G	G	G	G	G	G	G	A	A	A	A	A	A	A	G	G	A	G	A	A	G	G	G
642	12	chr1_26507604	1	26507604	chr1gene160333	G	A	A	A	G	A	A	A	A	A	A	A	A	A	A	A	A	A	A	A	G	G	A	A	A	A	A	A	A	A	A	A	A	G	A	A	A	G	A	A	G	A	A	A
643	12	chr1_27395512	1	27395512	chr1gene166508	A	G	G	A	A	A	G	G	G	A	G	G	A	A	A	A	G	A	A	A	A	A	A	G	A	G	G	A	A	A	A	A	A	A	A	A	G	G	A	A	A	A	A	A
644	12	chr1_7605785	1	7605785	chr1gene61524	A	T	T	A	A	A	A	T	T	T	T	T	T	T	T	T	T	T	T	T	A	T	T	T	T	T	T	T	T	T	T	T	T	A	T	T	T	T	T	T	T	A	A	T
645	12	chr2_1086329	2	1086329	chr2gene6413	T	T	T	T	G	T	T	T	T	T	T	T	T	T	G	T	T	T	T	T	T	G	T	T	T	G	T	T	T	T	T	T	T	T	T	T	T	G	T	T	G	T	T	T
646	12	chr2_13859967	2	13859967	chr2gene67370	C	C	C	C	C	C	C	C	C	C	C	C	C	C	C	C	C	C	C	C	C	C	C	C	C	C	C	C	C	C	C	C	C	C	C	C	C	C	C	C	C	T	C	T
647	12	chr2_1774252	2	1774252	chr2gene9605	C	C	C	C	C	T	C	C	C	C	C	C	C	C	C	C	C	C	C	C	T	C	C	C	C	C	C	C	C	C	C	C	C	C	C	C	C	C	T	C	T	C	C	C
648	12	chr2_17853983	2	17853983	chr2gene95461	C	C	C	C	C	C	C	C	C	C	C	C	T	T	T	T	T	T	T	T	C	C	T	T	T	T	T	T	C	C	C	C	C	C	T	T	T	T	T	C	C	C	C	C
649	12	chr2_1895994	2	1895994	chr2gene9936	T	C	C	T	T	T	T	T	T	T	T	T	C	C	C	C	T	C	T	T	T	C	T	T	T	T	C	C	T	T	T	T	T	T	T	T	T	T	T	T	T	T	C	T
650	12	chr2_2885924	2	2885924	chr2gene12103	G	G	G	G	G	G	G	G	G	G	G	G	G	G	G	G	G	G	G	G	G	G	G	G	G	G	G	G	G	G	G	G	G	G	G	G	G	G	G	A	G	G	G	G
651	12	chr2_3823842	2	3823842	chr2gene14720	C	C	C	C	C	C	T	C	C	C	C	C	C	C	C	C	C	C	C	C	C	C	C	C	C	C	C	C	C	C	C	C	C	C	C	C	T	C	C	C	C	C	C	C
652	12	chr2_5799484	2	5799484	chr2gene17935	G	G	G	T	T	T	T	T	T	T	T	T	T	T	T	T	T	T	T	T	G	G	T	T	T	T	T	T	G	G	G	G	G	T	T	T	T	T	T	G	T	T	T	G
653	12	chr3_11356003	3	11356003	chr3gene78585	T	T	T	C	C	C	C	C	C	C	C	C	C	C	C	C	C	C	C	C	T	T	C	C	C	C	C	C	C	C	C	C	C	C	C	C	C	C	C	C	T	C	C	C
654	12	chr3_11507879	3	11507879	chr3gene78844	C	T	T	T	T	C	C	C	C	C	C	C	C	C	C	C	C	C	C	C	T	T	C	C	C	C	C	C	T	T	T	T	T	C	C	C	C	C	C	T	C	C	C	T
655	12	chr3_11508277	3	11508277	chr3gene78844	G	A	A	A	A	G	G	G	G	G	G	G	A	A	A	A	G	A	G	G	A	A	G	G	G	G	A	A	A	A	A	A	A	G	G	G	G	G	G	A	G	G	G	A
656	12	chr3_11517363	3	11517363	chr3gene78853	C	C	C	T	C	C	C	C	C	C	C	C	C	C	C	C	C	C	C	C	C	C	C	C	C	C	C	C	C	C	C	C	C	C	C	C	C	C	C	C	C	T	C	C
657	12	chr3_16231476	3	16231476	chr3gene87683	C	C	C	C	C	C	A	C	C	C	C	C	C	C	C	C	C	C	C	C	C	A	C	C	C	C	C	C	A	C	C	C	C	C	C	C	C	C	C	A	A	A	A	C
658	12	chr3_17632223	3	17632223	chr3gene95293	T	T	T	T	T	T	T	T	T	T	T	T	T	T	T	T	C	T	T	T	C	T	T	T	T	C	C	T	T	T	C	T	T	T	T	C	T	T	T	T	T	T	T	C
659	12	chr3_18786348	3	18786348	chr3gene102333	A	A	A	A	A	A	A	A	A	A	G	A	A	A	A	A	A	A	A	A	A	A	A	A	A	A	A	A	A	A	A	A	G	G	A	A	A	A	A	A	A	A	A	A
660	12	chr3_19131140	3	19131140	chr3gene104477	G	G	G	A	G	G	G	A	A	A	G	G	G	G	G	G	G	G	G	G	G	G	G	G	G	G	G	G	A	A	A	A	A	A	G	G	G	G	G	A	G	A	A	G
661	12	chr3_20510038	3	20510038	chr3gene114604	C	C	C	C	A	C	C	A	A	A	A	A	C	C	C	C	C	C	C	C	A	A	C	C	C	C	C	C	A	A	A	A	C	A	C	C	C	C	C	C	C	C	A	A
662	12	chr3_9110163	3	9110163	chr3gene67130	C	C	T	T	T	C	T	T	T	T	T	T	C	C	C	C	C	C	C	C	T	T	C	C	C	C	C	C	T	T	T	T	T	T	C	C	C	C	C	T	T	T	T	T
663	12	chr3_9654287	3	9654287	chr3gene69908	G	G	G	T	G	G	G	T	T	G	G	T	G	G	G	G	G	G	G	G	G	G	G	G	G	G	G	G	T	T	T	T	T	G	G	G	G	G	G	G	G	G	G	G
664	12	chr4_10931353	4	10931353	chr4gene52129	T	T	T	A	T	T	A	A	A	T	A	A	A	A	A	A	A	A	A	A	T	A	A	A	A	A	A	A	T	T	T	T	T	A	A	A	A	A	A	T	A	T	T	T
665	12	chr4_12134044	4	12134044	chr4gene59919	A	A	A	A	A	A	G	A	A	A	A	A	G	G	G	G	G	G	G	G	A	A	G	G	G	G	G	G	A	A	A	A	A	A	G	G	G	G	G	G	G	A	A	A
666	12	chr4_16888317	4	16888317	chr4gene97534	T	T	T	T	T	T	G	T	T	T	T	T	T	T	T	T	T	T	T	T	T	T	T	T	T	T	T	T	T	T	T	T	T	T	T	T	T	T	T	T	T	T	T	T
667	12	chr4_17360816	4	17360816	chr4gene101050	A	A	A	A	T	A	T	A	A	A	A	A	T	T	T	T	T	T	T	T	A	T	T	T	T	T	T	T	A	T	A	A	A	T	T	T	T	T	A	A	T	A	A	A
668	12	chr4_1850440	4	1850440	chr4gene11277	C	T	T	C	T	T	C	C	T	T	T	C	C	C	C	C	C	C	C	C	T	T	C	C	C	C	C	C	C	T	T	T	C	T	C	C	C	C	T	T	C	T	T	C
669	12	chr4_2386132	4	2386132	chr4gene12781	A	T	T	T	A	A	A	T	T	T	A	T	T	T	T	T	T	T	T	T	T	T	T	T	T	T	T	T	A	A	A	A	A	T	T	T	T	T	T	T	A	A	A	A
670	12	chr4_3071599	4	3071599	chr4gene15695	G	A	A	G	G	G	A	G	G	G	G	G	G	G	G	G	G	G	G	G	A	G	G	G	G	G	G	G	G	G	G	A	G	A	G	G	G	G	G	G	G	G	G	G
671	12	chr4_3085868	4	3085868	chr4gene15704	T	C	C	C	C	C	C	C	T	T	T	C	T	T	T	T	T	T	T	T	C	T	T	T	T	T	T	T	C	C	C	C	C	C	T	T	T	T	T	T	C	T	T	C
672	12	chr4_514994	4	514994	chr4gene3617	C	C	C	T	T	C	C	C	T	C	C	C	C	C	C	C	C	C	C	C	T	T	C	C	C	C	C	C	T	T	T	T	T	T	C	C	C	C	C	C	T	C	C	T
673	12	chr4_7201178	4	7201178	chr4gene26618	C	C	C	C	C	C	C	C	C	C	C	C	C	C	C	C	C	C	C	C	C	C	C	C	C	C	C	C	T	C	C	T	C	C	C	C	C	C	C	T	C	C	C	C
674	12	chr4_858831	4	858831	chr4gene5615	C	C	C	G	G	C	C	G	G	C	C	C	C	C	C	C	C	C	C	C	C	C	C	C	C	C	C	C	G	G	G	G	G	C	C	C	C	C	C	C	G	C	C	C
675	12	chr4_9177402	4	9177402	chr4gene39890	T	A	A	A	A	A	A	A	A	A	T	T	T	T	T	T	T	T	T	T	T	T	T	T	T	T	T	T	A	A	A	A	A	A	T	T	T	T	T	T	T	A	A	A
676	12	chr4_9801800	4	9801800	chr4gene45185	A	A	A	C	C	A	C	C	A	C	A	C	A	A	A	A	A	A	A	A	A	A	A	A	A	A	A	A	A	A	A	A	A	A	A	A	A	A	A	C	A	C	C	C
677	12	chr5_10577419	5	10577419	chr5gene73646	C	C	C	A	C	C	A	C	C	C	C	C	C	C	C	C	A	C	C	C	C	C	C	A	C	C	C	C	C	C	C	C	C	C	C	C	C	C	A	C	C	A	C	C
678	12	chr5_10970553	5	10970553	chr5gene74340	G	G	G	G	G	G	G	G	G	G	G	G	G	G	G	G	G	G	G	G	C	G	G	G	G	G	G	G	G	G	G	G	G	G	G	G	G	G	G	G	G	C	G	C
679	12	chr5_10971368	5	10971368	chr5gene74340	T	T	T	C	C	T	T	C	C	T	C	C	T	T	T	T	T	T	T	T	T	T	T	T	T	T	T	T	T	T	T	T	T	C	T	T	T	T	T	T	T	T	T	T
680	12	chr5_11273510	5	11273510	chr5gene74667	T	A	A	A	A	A	T	A	A	A	A	A	A	A	A	A	A	A	A	A	A	A	A	A	A	A	A	A	A	A	A	A	A	A	A	A	A	A	A	A	A	T	T	A
681	12	chr5_11458208	5	11458208	chr5gene74848	C	C	C	C	C	C	C	C	C	C	C	C	C	C	C	C	C	C	C	C	A	C	C	C	C	A	C	C	C	C	C	C	C	C	A	C	C	C	C	C	C	C	C	C
682	12	chr5_12237585	5	12237585	chr5gene75508	C	C	C	C	C	C	C	C	C	C	C	C	C	C	C	C	C	C	T	T	C	C	C	C	C	C	C	C	C	C	C	C	C	C	C	C	C	C	C	C	C	C	C	T
683	12	chr5_13317225	5	13317225	chr5gene76729	T	T	T	C	C	T	T	T	T	T	T	T	T	T	T	T	T	T	T	T	T	C	T	T	T	T	T	T	T	T	C	C	T	C	T	T	T	T	T	C	C	T	T	T
684	12	chr5_15261258	5	15261258	chr5gene83924	C	C	C	C	C	C	C	C	C	C	C	C	C	T	C	C	C	C	C	C	C	C	C	C	C	C	C	T	C	C	C	C	C	C	C	C	C	C	C	C	C	C	C	C
685	12	chr5_1577536	5	1577536	chr5gene10873	T	T	T	KYS	KYS	T	T	T	KYS	T	T	T	KYS	KYS	KYS	KYS	KYS	KYS	KYS	KYS	T	T	KYS	KYS	KYS	KYS	KYS	KYS	KYS	T	KYS	T	KYS	KYS	KYS	KYS	KYS	KYS	KYS	T	KYS	T	T	T
686	12	chr5_16741860	5	16741860	chr5gene91424	C	T	T	T	T	T	T	C	C	T	C	C	C	C	C	C	C	C	C	C	C	T	C	C	C	C	C	C	C	T	T	T	T	C	C	C	C	C	C	C	T	C	C	T
687	12	chr5_17001576	5	17001576	chr5gene93156	T	C	C	C	C	C	C	C	C	C	C	C	T	T	T	T	T	T	T	T	C	C	T	T	T	T	T	T	T	T	C	C	C	T	T	T	T	T	T	C	C	C	C	C
688	12	chr5_17401687	5	17401687	chr5gene95188	T	T	T	T	T	C	T	T	T	T	T	T	C	C	C	C	C	C	C	C	C	T	C	C	C	C	C	C	T	C	T	T	T	C	C	C	C	C	C	T	T	C	C	T
689	12	chr5_18529121	5	18529121	chr5gene102091	T	T	T	T	T	T	T	T	T	T	T	T	T	T	T	T	A	T	A	T	T	T	T	T	A	A	T	T	T	T	T	T	T	A	T	A	T	T	A	T	T	A	A	A
690	12	chr5_18766736	5	18766736	chr5gene103303	A	A	A	C	C	C	A	C	C	A	A	A	A	A	A	A	A	A	A	A	A	A	A	A	A	A	A	A	A	A	A	A	A	C	A	A	A	A	A	C	A	A	A	A
691	12	chr5_19829674	5	19829674	chr5gene110721	T	G	G	T	T	T	G	G	T	T	T	G	T	T	T	T	T	T	T	T	T	G	T	T	T	T	T	T	T	G	G	G	G	G	T	T	T	T	G	T	G	G	G	T
692	12	chr5_22277224	5	22277224	chr5gene126057	A	A	A	A	A	A	A	A	A	A	A	A	A	A	A	A	A	A	A	A	C	C	A	A	A	A	A	A	C	C	A	C	A	A	A	A	A	A	A	A	A	A	A	A
693	12	chr5_26268487	5	26268487	chr5gene154979	G	G	G	G	G	G	T	G	G	G	G	G	T	G	T	T	T	T	T	T	G	G	G	T	T	T	T	T	G	G	G	G	G	G	T	T	T	T	G	G	G	G	G	G
694	12	chr5_2875924	5	2875924	chr5gene21939	A	A	A	A	A	A	A	A	A	G	A	A	G	G	G	G	G	G	G	G	A	A	G	G	G	G	G	G	G	G	G	G	G	A	G	G	G	G	G	A	A	G	A	G
695	12	chr5_3382298	5	3382298	chr5gene26243	T	T	T	T	A	A	T	A	A	A	T	T	A	T	T	A	T	T	A	T	T	T	A	T	T	T	T	T	T	T	T	T	T	T	T	T	T	T	A	T	T	T	T	T
696	12	chr5_492882	5	492882	chr5gene3831	A	A	A	A	A	G	G	G	G	A	G	G	G	G	G	G	G	G	G	G	G	G	G	G	G	G	G	G	A	A	A	A	A	G	G	G	G	G	G	G	G	G	A	A
697	12	chr5_7320657	5	7320657	chr5gene55039	A	A	A	A	A	A	A	A	A	A	A	A	G	G	G	G	G	G	G	G	A	A	G	G	G	G	G	G	G	G	G	G	G	A	G	G	G	G	G	A	G	A	A	A
698	13	chr1_1192279	1	1192279	chr1gene11146	G	G	G	G	G	G	G	G	G	G	G	G	G	G	G	G	G	G	G	G	G	G	G	G	G	G	G	G	C	C	C	C	C	G	G	G	G	G	G	G	G	G	G	G
699	13	chr1_12315242	1	12315242	chr1gene89897	A	A	A	G	A	G	G	G	G	G	A	G	A	A	A	A	A	A	A	A	G	G	A	A	A	A	A	A	G	G	G	G	G	G	A	A	A	A	A	G	A	G	G	G
700	13	chr1_20719475	1	20719475	chr1gene124908	A	A	A	A	T	A	A	A	T	T	T	A	T	T	T	T	T	T	T	T	A	A	T	T	T	T	T	T	A	A	A	A	A	A	T	T	T	T	T	T	A	A	A	A
701	13	chr1_21319689	1	21319689	chr1gene129234	T	T	T	T	T	T	T	T	T	T	T	T	T	T	T	T	T	T	T	T	T	T	T	T	T	T	T	T	T	T	T	T	T	T	T	T	T	T	T	G	T	G	G	T
702	13	chr1_21399759	1	21399759	chr1gene129684	C	C	C	A	C	A	C	C	C	C	C	C	C	C	C	C	C	C	C	C	C	C	C	C	C	C	C	C	C	C	C	C	C	C	C	C	C	C	C	C	C	C	C	C
703	13	chr1_21731432	1	21731432	chr1gene131519	T	T	A	T	T	T	T	T	T	T	T	T	T	T	T	T	T	T	T	T	T	T	T	T	T	T	T	T	T	T	T	T	T	T	T	T	T	T	T	T	T	T	T	T
704	13	chr1_22023398	1	22023398	chr1gene132996	C	T	C	T	T	C	C	T	T	T	T	C	C	C	C	C	C	C	C	C	C	C	C	C	C	C	C	C	T	C	T	T	T	C	C	C	C	C	C	C	C	T	T	C
705	13	chr1_22307395	1	22307395	chr1gene134534	T	C	C	T	T	C	T	T	T	C	T	T	T	T	T	T	T	T	T	T	T	T	T	T	T	T	C	T	T	T	T	T	T	T	T	T	C	T	T	T	T	T	T	C
706	13	chr1_24348119	1	24348119	chr1gene148108	T	C	C	C	C	T	C	T	C	C	C	C	T	T	C	T	T	C	T	T	C	C	T	T	T	T	T	T	C	C	T	T	T	C	T	T	T	T	T	C	C	T	T	C
707	13	chr1_24525822	1	24525822	chr1gene149016	C	C	C	C	C	G	G	C	C	G	C	C	C	C	C	C	C	C	C	C	G	G	C	C	C	C	C	C	C	C	C	C	C	C	C	C	C	C	C	C	G	C	C	C
708	13	chr1_24730120	1	24730120	chr1gene149809	T	C	T	T	T	T	T	T	T	T	T	T	T	T	T	T	T	T	T	T	T	T	T	T	T	T	T	T	T	T	T	T	T	T	T	T	T	T	T	T	T	T	T	T
709	13	chr1_24998336	1	24998336	chr1gene151121	T	T	T	T	A	T	T	T	T	T	T	T	T	T	T	T	T	T	T	T	T	T	T	T	T	T	T	T	T	T	T	T	T	T	T	T	T	T	T	T	T	T	T	T
710	13	chr1_26567393	1	26567393	chr1gene160792	C	C	C	C	T	C	C	C	C	C	C	C	T	T	T	T	T	T	T	T	C	C	T	T	T	T	T	T	C	C	C	C	C	T	T	T	T	T	T	C	C	C	C	C
711	13	chr1_27395539	1	27395539	chr1gene166508	A	A	A	A	A	A	A	A	A	A	A	A	A	A	A	A	G	A	A	A	A	A	A	G	A	G	G	A	A	A	A	A	A	A	A	A	G	G	A	A	A	A	A	A
712	13	chr1_29484154	1	29484154	chr1gene180542	G	G	G	G	G	G	G	G	C	G	G	C	G	G	G	G	G	G	G	G	G	G	G	G	G	G	G	G	C	C	G	C	G	G	G	G	G	G	G	G	G	G	G	G
713	13	chr1_30059351	1	30059351	chr1gene186604	C	C	C	C	C	C	C	C	C	C	A	C	C	A	A	A	C	A	A	A	C	C	A	A	A	A	C	A	C	C	C	C	C	C	A	A	A	C	A	A	C	A	A	C
714	13	chr1_388705	1	388705	chr1gene3820	A	A	A	A	A	A	A	C	A	C	C	A	A	A	A	A	A	A	A	A	A	A	A	A	A	A	A	A	A	A	A	A	A	A	A	A	A	A	A	C	A	A	A	C
715	13	chr1_7424283	1	7424283	chr1gene60054	C	C	C	A	C	C	C	A	A	A	A	A	C	C	C	C	C	C	C	C	C	C	C	C	C	C	C	C	A	A	A	A	A	C	C	C	C	C	C	A	C	C	C	A
716	13	chr2_11738448	2	11738448	chr2gene52549	T	T	T	C	T	C	C	C	C	C	C	C	T	T	T	T	T	T	T	T	C	T	T	T	T	T	T	T	C	C	C	C	C	T	T	T	T	T	T	C	T	T	C	C
717	13	chr2_19066847	2	19066847	chr2gene105417	C	C	C	C	C	C	C	C	C	T	C	C	C	C	C	C	C	C	C	C	C	C	C	C	C	C	C	C	C	C	C	C	C	C	C	C	C	C	C	T	C	C	C	C
718	13	chr2_4158748	2	4158748	chr2gene15168	G	G	G	G	G	G	G	G	G	G	G	G	G	G	G	G	G	G	G	G	G	G	G	G	G	G	G	G	A	A	A	A	A	G	G	G	G	G	G	G	G	G	G	G
719	13	chr2_4283687	2	4283687	chr2gene15283	T	C	C	T	T	C	T	C	T	T	C	T	T	T	T	T	T	T	T	T	T	T	T	T	T	T	T	T	T	T	T	T	T	T	T	T	T	T	T	T	T	T	T	C
720	13	chr2_4831731	2	4831731	chr2gene16152	G	G	G	G	G	G	G	G	G	G	G	G	T	T	T	T	T	T	T	T	G	G	T	T	T	T	T	T	G	G	G	G	G	G	T	T	T	T	G	G	G	G	G	G
721	13	chr2_4994355	2	4994355	chr2gene16324	T	T	T	C	T	T	T	C	T	C	C	C	C	C	C	C	C	C	C	C	T	T	C	C	C	C	C	C	C	C	C	C	C	T	C	C	C	C	T	C	T	T	T	T
722	13	chr2_6903595	2	6903595	chr2gene21120	C	C	C	C	C	A	C	C	C	C	C	C	C	C	C	A	C	C	C	C	C	C	C	C	C	C	C	C	C	C	C	C	C	C	C	C	C	C	C	C	C	A	C	C
723	13	chr3_10694884	3	10694884	chr3gene76465	T	G	G	T	G	T	T	G	G	G	G	T	T	T	T	T	T	T	T	T	G	G	T	T	G	T	T	T	T	T	T	T	T	G	T	T	T	T	G	G	G	G	T	G
724	13	chr3_11507573	3	11507573	chr3gene78844	A	T	T	T	T	A	A	A	A	A	A	A	A	A	A	A	T	A	T	T	T	T	T	T	T	T	T	A	T	T	T	T	T	T	T	T	T	T	A	T	A	A	A	T
725	13	chr3_11517535	3	11517535	chr3gene78853	G	G	G	G	G	G	G	G	G	G	G	G	G	G	G	G	G	G	G	G	T	G	G	G	G	G	G	G	G	G	G	G	G	G	G	G	G	G	G	T	T	G	G	G
726	13	chr3_14840248	3	14840248	chr3gene83232	KK	KK	KK	KK	KK	KK	KK	KK	KK	KK	KK	KK	WW	WW	WW	WW	WW	WW	WW	WW	KK	KK	WW	WW	WW	WW	WW	WW	KK	KK	KK	KK	KK	KK	WW	WW	WW	WW	KK	KK	KK	KK	KK	KK
727	13	chr3_1543640	3	1543640	chr3gene12347	T	T	T	T	A	A	A	A	A	A	A	A	T	T	T	T	T	T	T	T	T	A	T	T	T	T	T	T	A	A	A	A	A	T	T	T	T	T	T	A	T	A	A	A
728	13	chr3_15508930	3	15508930	chr3gene84875	T	C	C	C	C	C	C	C	C	C	T	C	C	C	C	C	C	C	C	C	C	C	C	C	C	C	C	C	C	T	T	C	T	T	C	C	C	C	C	C	C	T	C	C
729	13	chr3_16649645	3	16649645	chr3gene89498	A	A	A	A	C	A	A	A	A	C	A	A	A	A	A	A	A	A	A	A	C	C	A	A	A	A	A	A	C	C	C	C	C	C	A	A	A	A	C	A	A	C	A	A
730	13	chr3_17449114	3	17449114	chr3gene94020	A	A	A	T	A	T	A	A	A	A	A	T	T	T	T	T	T	A	T	T	A	T	T	T	T	T	T	T	A	A	A	A	A	T	T	T	T	T	T	A	A	A	A	T
731	13	chr3_17632224	3	17632224	chr3gene95293	A	A	A	A	A	A	A	A	A	A	A	A	A	A	A	A	G	A	A	A	G	A	A	A	A	G	G	A	A	A	G	A	A	A	A	G	A	A	A	A	A	A	A	G
732	13	chr3_21980647	3	21980647	chr3gene125903	A	C	C	A	C	C	C	C	C	C	C	A	C	C	C	C	C	C	C	C	C	C	C	C	C	C	C	C	A	C	C	A	A	C	C	C	C	C	C	C	C	A	C	A
733	13	chr3_4718800	3	4718800	chr3gene38361	C	C	C	C	C	A	A	C	C	C	C	C	A	A	A	A	A	A	A	A	C	A	A	A	A	A	A	A	C	C	C	C	C	C	A	A	A	A	A	C	A	C	C	A
734	13	chr3_4746849	3	4746849	chr3gene38504	T	T	T	T	T	T	T	T	C	T	C	T	T	T	T	T	C	T	T	T	T	T	T	T	T	T	T	T	T	T	T	T	T	T	T	T	T	T	T	T	C	T	C	T
735	13	chr3_7603851	3	7603851	chr3gene59383	G	G	G	G	G	G	G	T	T	G	G	T	T	T	T	T	T	T	T	T	T	G	T	T	T	T	T	T	T	G	T	T	T	T	T	T	T	T	T	G	G	T	T	G
736	13	chr3_8274093	3	8274093	chr3gene62212	A	A	A	A	A	A	A	A	A	A	T	T	T	T	T	T	T	T	T	T	A	A	T	T	T	T	T	T	A	A	A	A	A	A	T	T	T	T	T	A	A	A	T	A
737	13	chr4_10281114	4	10281114	chr4gene48256	C	C	C	C	C	C	C	C	C	C	C	T	C	C	C	C	C	C	C	C	C	C	C	C	C	C	C	C	C	C	C	C	C	C	C	C	C	C	C	C	C	C	C	C
738	13	chr4_10332441	4	10332441	chr4gene48498	G	G	G	G	G	G	G	G	G	C	G	G	G	G	G	G	G	G	G	G	G	G	C	G	G	G	G	G	G	G	G	G	G	G	G	G	G	G	G	G	G	G	G	G
739	13	chr4_11792774	4	11792774	chr4gene57831	T	T	T	G	G	G	G	G	G	G	G	G	T	T	T	T	T	T	T	T	G	T	T	T	T	G	T	T	T	T	T	T	T	T	T	T	T	T	G	G	G	T	T	T
740	13	chr4_11884524	4	11884524	chr4gene58388	T	T	T	T	T	T	T	G	T	G	G	G	T	T	T	T	T	T	T	T	T	T	T	T	T	T	T	T	G	T	G	G	T	T	T	T	T	T	T	G	T	G	G	G
741	13	chr4_12017022	4	12017022	chr4gene59054	G	G	G	G	G	G	G	G	G	G	G	G	G	G	G	G	G	G	G	G	G	G	G	G	G	G	G	G	G	G	G	G	G	G	G	G	G	G	G	G	G	G	G	G
742	13	chr4_13469554	4	13469554	chr4gene71508	G	C	C	G	C	G	G	C	C	C	C	C	C	C	C	C	C	C	C	C	C	C	C	C	C	C	C	C	C	C	C	C	C	C	C	C	C	C	C	C	C	C	C	C
743	13	chr4_4933872	4	4933872	chr4gene17557	T	T	T	T	T	T	T	T	T	T	T	C	C	C	C	C	C	C	C	C	T	T	C	C	C	C	C	C	T	C	C	C	T	T	C	C	C	C	T	C	C	T	T	C
744	13	chr4_5007039	4	5007039	chr4gene17648	G	A	A	A	G	A	G	A	G	G	G	A	G	G	G	G	G	G	G	G	A	A	G	G	G	G	G	G	G	G	G	G	G	A	G	G	G	G	G	G	G	G	G	G
745	13	chr4_6965011	4	6965011	chr4gene24892	A	A	A	A	A	G	A	G	G	G	G	A	G	G	G	G	G	G	G	G	A	A	G	G	G	G	G	G	A	G	G	A	G	A	G	G	G	G	G	A	G	A	A	A
746	13	chr4_7650630	4	7650630	chr4gene29466	A	A	A	A	A	A	A	A	G	G	A	A	G	G	G	G	G	G	G	G	A	A	G	G	G	A	G	G	A	A	A	A	A	A	G	G	G	G	A	A	A	A	A	A
747	13	chr4_7934837	4	7934837	chr4gene30929	G	G	G	G	G	G	T	T	G	G	G	G	G	G	G	G	G	G	G	G	T	T	G	G	G	G	G	G	T	G	G	G	G	T	G	G	G	G	G	G	G	G	G	G
748	13	chr5_10577464	5	10577464	chr5gene73646	G	G	G	A	G	G	A	G	G	G	G	G	G	G	G	G	A	G	G	G	A	A	G	A	G	G	G	G	G	G	G	G	G	G	G	G	G	G	A	G	G	A	G	G
749	13	chr5_10975250	5	10975250	chr5gene74357	A	T	T	T	T	A	A	T	T	A	T	T	T	T	T	T	T	T	T	T	A	T	T	T	T	T	T	T	T	T	A	A	T	T	T	T	T	T	T	A	T	A	T	A
750	13	chr5_12617300	5	12617300	chr5gene75956	T	C	C	T	C	T	T	T	T	T	T	T	T	T	T	T	T	T	T	T	T	C	T	T	T	T	T	T	C	C	C	C	C	C	T	T	T	T	T	T	C	T	C	C
751	13	chr5_12658462	5	12658462	chr5gene75986	A	A	A	A	A	A	A	A	A	A	A	A	A	A	A	A	A	A	A	A	G	A	A	A	A	A	A	A	A	A	A	A	A	A	A	A	A	A	A	A	A	A	A	A
752	13	chr5_18412894	5	18412894	chr5gene101556	C	C	C	C	T	C	C	C	C	C	C	C	C	C	C	C	C	C	T	C	C	T	C	C	C	C	C	C	C	C	T	T	T	C	C	C	C	T	C	C	T	C	C	C
753	13	chr5_18529130	5	18529130	chr5gene102091	A	A	A	A	A	A	A	A	A	A	A	A	A	A	A	A	T	A	T	A	A	A	A	A	T	T	A	A	A	A	A	A	A	T	A	T	A	A	T	A	A	T	T	T
754	13	chr5_19198364	5	19198364	chr5gene105512	C	C	C	C	G	G	C	C	G	G	G	G	C	C	C	C	C	C	C	C	G	C	C	C	C	C	C	C	C	C	C	C	C	C	C	C	C	C	C	G	C	G	G	C
755	13	chr5_20255793	5	20255793	chr5gene113570	C	C	C	G	C	C	C	G	G	C	C	C	C	C	C	C	C	C	C	C	C	C	C	C	C	C	C	C	C	C	C	C	C	G	C	C	C	C	C	C	C	C	C	G
756	13	chr5_20996788	5	20996788	chr5gene118722	C	T	T	T	T	C	T	T	T	T	T	T	T	T	T	T	T	T	T	T	T	T	T	T	T	T	T	T	T	T	T	T	T	T	T	T	T	T	T	T	T	T	T	C
757	13	chr5_22248777	5	22248777	chr5gene125973	A	A	A	G	A	G	A	G	A	G	A	G	A	A	A	A	G	A	A	G	G	G	A	A	A	A	A	A	A	A	A	A	A	G	A	A	A	A	A	G	G	A	A	G
758	13	chr5_23521113	5	23521113	chr5gene134190	A	T	A	T	A	A	T	A	A	A	A	A	A	A	A	A	A	A	A	A	A	A	A	A	A	A	A	A	A	A	A	A	A	A	A	A	A	A	T	A	T	A	A	T
759	13	chr5_24129533	5	24129533	chr5gene138756	C	C	C	C	G	C	C	C	C	C	C	C	C	C	C	C	C	C	C	C	G	G	C	C	C	C	C	C	C	G	C	C	C	G	C	C	C	C	C	C	C	C	C	C
760	13	chr5_25132894	5	25132894	chr5gene146723	G	G	G	G	G	G	G	G	G	G	G	G	G	G	G	G	G	G	G	G	G	G	G	T	G	G	G	G	G	G	G	G	G	G	G	T	G	G	G	G	G	G	G	G
761	13	chr5_26288557	5	26288557	chr5gene155399	T	T	T	T	T	T	T	T	T	A	T	T	T	T	T	T	T	T	T	T	T	T	T	T	T	T	T	T	T	T	T	T	T	T	T	T	T	T	T	T	T	T	T	T
762	13	chr5_26865404	5	26865404	chr5gene160401	A	A	A	A	A	A	A	A	A	A	A	A	G	G	G	G	G	G	G	G	A	A	G	G	G	G	G	G	A	A	A	A	A	A	G	G	G	G	A	A	A	A	A	A
763	13	chr5_287682	5	287682	chr5gene2056	T	T	T	C	T	T	T	T	T	T	T	T	T	T	T	T	T	T	T	T	T	T	T	T	T	T	T	T	C	T	C	C	C	T	T	T	T	T	T	T	T	T	T	T
764	13	chr5_3608590	5	3608590	chr5gene28008	A	A	A	A	A	G	G	A	A	G	A	A	A	A	A	A	A	A	A	A	G	G	A	A	A	A	A	A	A	A	A	A	A	G	A	A	A	A	A	A	G	G	G	G
765	13	chr5_5925536	5	5925536	chr5gene45224	A	A	A	A	A	A	A	A	G	G	G	G	A	A	A	A	G	A	A	A	G	A	A	A	A	A	A	A	A	A	A	A	A	A	A	A	A	G	G	A	A	A	A	A
766	13	chr5_7392538	5	7392538	chr5gene55443	A	A	A	T	A	A	A	A	A	A	A	A	T	A	T	A	T	A	T	T	T	A	T	T	A	T	T	A	A	A	A	A	A	A	T	T	A	T	T	T	T	A	A	A
767	13	chr5_8106159	5	8106159	chr5gene60624	C	A	A	A	A	C	A	A	A	A	A	A	A	A	A	A	A	A	A	A	A	A	A	A	A	A	A	A	C	A	A	A	A	A	A	A	A	A	A	A	A	A	A	A
768	13	chr5_971199	5	971199	chr5gene6634	A	A	A	A	T	A	T	T	T	A	T	A	A	A	A	A	A	A	A	T	A	A	A	A	A	A	A	A	T	T	T	T	T	A	A	A	A	A	A	A	A	T	T	T
769	13	chr5_9841366	5	9841366	chr5gene71461	C	C	C	C	C	C	C	C	C	C	C	C	T	T	T	T	T	C	C	C	C	C	C	C	C	C	C	C	C	C	C	T	C	C	C	C	C	C	C	C	C	C	C	C
[truncated: 1,091 more columns]
