# Supplementary material for: DT-PICS: An Efficient and Cost-Effective SNP Selection Method for the Germplasm Identification of Arabidopsis
Source: Int J Mol Sci. 2023 May 14;24(10):8742. doi: 10.3390/ijms24108742 (PMC10218072; doi:10.3390/ijms24108742)
Supplement: Supplementary file 1 [file ijms-24-08742-s001.zip › Table.S2.mutiple.set.combinated.result.csv]

Table S2 The Distinguishing Accuracy when used mutiple simplify SNP set in Train_Data
number of simplify SNP set used	SNP Modified	Mean Distinguishing Accuracy (%)	MIN(%)	MAX(%)
1	Modify 5%	96.26	95.72	96.74
1	Modify 10%	91.44	87.11	93.43
1	Modify 15%	80.91	68.17	88.62
2	Modify 5%	99.05	98.75	99.37
2	Modify 10%	97.52	97.12	97.88
2	Modify 15%	95.12	94.40	95.92
3	Modify 5%	99.89	99.83	99.92
3	Modify 10%	99.43	99.27	99.64
3	Modify 15%	98.37	98.12	98.60
4	Modify 5%	99.95	99.89	99.97
4	Modify 10%	99.69	99.59	99.81
4	Modify 15%	99.12	98.89	99.30
5	Modify 5%	99.99	99.96	100.00
5	Modify 10%	99.92	99.88	99.96
5	Modify 15%	99.60	99.52	99.75
