# Supplementary material for: DT-PICS: An Efficient and Cost-Effective SNP Selection Method for the Germplasm Identification of Arabidopsis
Source: Int J Mol Sci. 2023 May 14;24(10):8742. doi: 10.3390/ijms24108742 (PMC10218072; doi:10.3390/ijms24108742)
Supplement: Supplementary file 1 [file ijms-24-08742-s001.zip › Table.S3.combiantion.2.set.result.csv]

Table S3 The disyinguishing accuracy for combined the thirteen simplified SNP sets in all possible pairwise combinations
2 simplified SNP set combination	Method	SNP Modified	Distinguishing Accuracy(%)
1 & 2	all-DT-PICS	5%	0.99
1 & 2	all-DT-PICS	10%	0.98
1 & 2	all-DT-PICS	15%	0.95
1 & 2	2/3-DT-PICS	5%	0.97
1 & 2	2/3-DT-PICS	10%	0.95
1 & 2	2/3-DT-PICS	15%	0.92
1 & 2	1/3-DT-PICS	5%	0.91
1 & 2	1/3-DT-PICS	10%	0.90
1 & 2	1/3-DT-PICS	15%	0.88
1 & 2	all-hPIC	5%	0.84
1 & 2	all-hPIC	10%	0.84
1 & 2	all-hPIC	15%	0.83
1 & 2	all-random	5%	0.83
1 & 2	all-random	10%	0.83
1 & 2	all-random	15%	0.82
1 & 3	all-DT-PICS	5%	0.99
1 & 3	all-DT-PICS	10%	0.97
1 & 3	all-DT-PICS	15%	0.95
1 & 3	2/3-DT-PICS	5%	0.97
1 & 3	2/3-DT-PICS	10%	0.95
1 & 3	2/3-DT-PICS	15%	0.93
1 & 3	1/3-DT-PICS	5%	0.91
1 & 3	1/3-DT-PICS	10%	0.89
1 & 3	1/3-DT-PICS	15%	0.88
1 & 3	all-hPIC	5%	0.84
1 & 3	all-hPIC	10%	0.84
1 & 3	all-hPIC	15%	0.84
1 & 3	all-random	5%	0.83
1 & 3	all-random	10%	0.83
1 & 3	all-random	15%	0.82
1 & 4	all-DT-PICS	5%	0.99
1 & 4	all-DT-PICS	10%	0.98
1 & 4	all-DT-PICS	15%	0.95
1 & 4	2/3-DT-PICS	5%	0.97
1 & 4	2/3-DT-PICS	10%	0.95
1 & 4	2/3-DT-PICS	15%	0.92
1 & 4	1/3-DT-PICS	5%	0.91
1 & 4	1/3-DT-PICS	10%	0.90
1 & 4	1/3-DT-PICS	15%	0.88
1 & 4	all-hPIC	5%	0.84
1 & 4	all-hPIC	10%	0.84
1 & 4	all-hPIC	15%	0.83
1 & 4	all-random	5%	0.83
1 & 4	all-random	10%	0.83
1 & 4	all-random	15%	0.82
1 & 5	all-DT-PICS	5%	0.99
1 & 5	all-DT-PICS	10%	0.97
1 & 5	all-DT-PICS	15%	0.95
1 & 5	2/3-DT-PICS	5%	0.97
1 & 5	2/3-DT-PICS	10%	0.95
1 & 5	2/3-DT-PICS	15%	0.92
1 & 5	1/3-DT-PICS	5%	0.91
1 & 5	1/3-DT-PICS	10%	0.89
1 & 5	1/3-DT-PICS	15%	0.88
1 & 5	all-hPIC	5%	0.84
1 & 5	all-hPIC	10%	0.84
1 & 5	all-hPIC	15%	0.83
1 & 5	all-random	5%	0.83
1 & 5	all-random	10%	0.82
1 & 5	all-random	15%	0.82
1 & 6	all-DT-PICS	5%	0.99
1 & 6	all-DT-PICS	10%	0.97
1 & 6	all-DT-PICS	15%	0.95
1 & 6	2/3-DT-PICS	5%	0.97
1 & 6	2/3-DT-PICS	10%	0.95
1 & 6	2/3-DT-PICS	15%	0.92
1 & 6	1/3-DT-PICS	5%	0.90
1 & 6	1/3-DT-PICS	10%	0.89
1 & 6	1/3-DT-PICS	15%	0.88
1 & 6	all-hPIC	5%	0.84
1 & 6	all-hPIC	10%	0.84
1 & 6	all-hPIC	15%	0.83
1 & 6	all-random	5%	0.83
1 & 6	all-random	10%	0.83
1 & 6	all-random	15%	0.82
1 & 7	all-DT-PICS	5%	0.99
1 & 7	all-DT-PICS	10%	0.97
1 & 7	all-DT-PICS	15%	0.95
1 & 7	2/3-DT-PICS	5%	0.97
1 & 7	2/3-DT-PICS	10%	0.95
1 & 7	2/3-DT-PICS	15%	0.93
1 & 7	1/3-DT-PICS	5%	0.91
1 & 7	1/3-DT-PICS	10%	0.90
1 & 7	1/3-DT-PICS	15%	0.88
1 & 7	all-hPIC	5%	0.84
1 & 7	all-hPIC	10%	0.84
1 & 7	all-hPIC	15%	0.83
1 & 7	all-random	5%	0.83
1 & 7	all-random	10%	0.83
1 & 7	all-random	15%	0.82
1 & 8	all-DT-PICS	5%	0.99
1 & 8	all-DT-PICS	10%	0.97
1 & 8	all-DT-PICS	15%	0.95
1 & 8	2/3-DT-PICS	5%	0.97
1 & 8	2/3-DT-PICS	10%	0.95
1 & 8	2/3-DT-PICS	15%	0.92
1 & 8	1/3-DT-PICS	5%	0.91
1 & 8	1/3-DT-PICS	10%	0.89
1 & 8	1/3-DT-PICS	15%	0.88
1 & 8	all-hPIC	5%	0.84
1 & 8	all-hPIC	10%	0.84
1 & 8	all-hPIC	15%	0.83
1 & 8	all-random	5%	0.84
1 & 8	all-random	10%	0.83
1 & 8	all-random	15%	0.82
1 & 9	all-DT-PICS	5%	0.99
1 & 9	all-DT-PICS	10%	0.97
1 & 9	all-DT-PICS	15%	0.95
1 & 9	2/3-DT-PICS	5%	0.97
1 & 9	2/3-DT-PICS	10%	0.95
1 & 9	2/3-DT-PICS	15%	0.92
1 & 9	1/3-DT-PICS	5%	0.91
1 & 9	1/3-DT-PICS	10%	0.90
1 & 9	1/3-DT-PICS	15%	0.89
1 & 9	all-hPIC	5%	0.84
1 & 9	all-hPIC	10%	0.84
1 & 9	all-hPIC	15%	0.84
1 & 9	all-random	5%	0.84
1 & 9	all-random	10%	0.83
1 & 9	all-random	15%	0.82
1 & 10	all-DT-PICS	5%	0.99
1 & 10	all-DT-PICS	10%	0.97
1 & 10	all-DT-PICS	15%	0.95
1 & 10	2/3-DT-PICS	5%	0.97
1 & 10	2/3-DT-PICS	10%	0.94
1 & 10	2/3-DT-PICS	15%	0.92
1 & 10	1/3-DT-PICS	5%	0.91
1 & 10	1/3-DT-PICS	10%	0.90
1 & 10	1/3-DT-PICS	15%	0.88
1 & 10	all-hPIC	5%	0.84
1 & 10	all-hPIC	10%	0.84
1 & 10	all-hPIC	15%	0.83
1 & 10	all-random	5%	0.83
1 & 10	all-random	10%	0.83
1 & 10	all-random	15%	0.82
1 & 11	all-DT-PICS	5%	0.99
1 & 11	all-DT-PICS	10%	0.98
1 & 11	all-DT-PICS	15%	0.95
1 & 11	2/3-DT-PICS	5%	0.97
1 & 11	2/3-DT-PICS	10%	0.94
1 & 11	2/3-DT-PICS	15%	0.92
1 & 11	1/3-DT-PICS	5%	0.91
1 & 11	1/3-DT-PICS	10%	0.90
1 & 11	1/3-DT-PICS	15%	0.88
1 & 11	all-hPIC	5%	0.84
1 & 11	all-hPIC	10%	0.84
1 & 11	all-hPIC	15%	0.84
1 & 11	all-random	5%	0.83
1 & 11	all-random	10%	0.82
1 & 11	all-random	15%	0.82
1 & 12	all-DT-PICS	5%	0.99
1 & 12	all-DT-PICS	10%	0.97
1 & 12	all-DT-PICS	15%	0.95
1 & 12	2/3-DT-PICS	5%	0.97
1 & 12	2/3-DT-PICS	10%	0.94
1 & 12	2/3-DT-PICS	15%	0.92
1 & 12	1/3-DT-PICS	5%	0.91
1 & 12	1/3-DT-PICS	10%	0.89
1 & 12	1/3-DT-PICS	15%	0.88
1 & 12	all-hPIC	5%	0.84
1 & 12	all-hPIC	10%	0.83
1 & 12	all-hPIC	15%	0.83
1 & 12	all-random	5%	0.83
1 & 12	all-random	10%	0.83
1 & 12	all-random	15%	0.82
1 & 13	all-DT-PICS	5%	0.99
1 & 13	all-DT-PICS	10%	0.98
1 & 13	all-DT-PICS	15%	0.95
1 & 13	2/3-DT-PICS	5%	0.97
1 & 13	2/3-DT-PICS	10%	0.95
1 & 13	2/3-DT-PICS	15%	0.92
1 & 13	1/3-DT-PICS	5%	0.90
1 & 13	1/3-DT-PICS	10%	0.89
1 & 13	1/3-DT-PICS	15%	0.88
1 & 13	all-hPIC	5%	0.84
1 & 13	all-hPIC	10%	0.84
1 & 13	all-hPIC	15%	0.83
1 & 13	all-random	5%	0.84
1 & 13	all-random	10%	0.83
1 & 13	all-random	15%	0.83
2 & 3	all-DT-PICS	5%	0.99
2 & 3	all-DT-PICS	10%	0.98
2 & 3	all-DT-PICS	15%	0.95
2 & 3	2/3-DT-PICS	5%	0.97
2 & 3	2/3-DT-PICS	10%	0.95
2 & 3	2/3-DT-PICS	15%	0.93
2 & 3	1/3-DT-PICS	5%	0.91
2 & 3	1/3-DT-PICS	10%	0.89
2 & 3	1/3-DT-PICS	15%	0.88
2 & 3	all-hPIC	5%	0.84
2 & 3	all-hPIC	10%	0.84
2 & 3	all-hPIC	15%	0.83
2 & 3	all-random	5%	0.83
2 & 3	all-random	10%	0.83
2 & 3	all-random	15%	0.82
2 & 4	all-DT-PICS	5%	0.99
2 & 4	all-DT-PICS	10%	0.98
2 & 4	all-DT-PICS	15%	0.95
2 & 4	2/3-DT-PICS	5%	0.97
2 & 4	2/3-DT-PICS	10%	0.95
2 & 4	2/3-DT-PICS	15%	0.93
2 & 4	1/3-DT-PICS	5%	0.91
2 & 4	1/3-DT-PICS	10%	0.90
2 & 4	1/3-DT-PICS	15%	0.89
2 & 4	all-hPIC	5%	0.84
2 & 4	all-hPIC	10%	0.84
2 & 4	all-hPIC	15%	0.83
2 & 4	all-random	5%	0.83
2 & 4	all-random	10%	0.83
2 & 4	all-random	15%	0.82
2 & 5	all-DT-PICS	5%	0.99
2 & 5	all-DT-PICS	10%	0.98
2 & 5	all-DT-PICS	15%	0.95
2 & 5	2/3-DT-PICS	5%	0.97
2 & 5	2/3-DT-PICS	10%	0.95
2 & 5	2/3-DT-PICS	15%	0.92
2 & 5	1/3-DT-PICS	5%	0.91
2 & 5	1/3-DT-PICS	10%	0.90
2 & 5	1/3-DT-PICS	15%	0.88
2 & 5	all-hPIC	5%	0.84
2 & 5	all-hPIC	10%	0.84
2 & 5	all-hPIC	15%	0.83
2 & 5	all-random	5%	0.83
2 & 5	all-random	10%	0.83
2 & 5	all-random	15%	0.82
2 & 6	all-DT-PICS	5%	0.99
2 & 6	all-DT-PICS	10%	0.97
2 & 6	all-DT-PICS	15%	0.95
2 & 6	2/3-DT-PICS	5%	0.97
2 & 6	2/3-DT-PICS	10%	0.95
2 & 6	2/3-DT-PICS	15%	0.93
2 & 6	1/3-DT-PICS	5%	0.91
2 & 6	1/3-DT-PICS	10%	0.89
2 & 6	1/3-DT-PICS	15%	0.88
2 & 6	all-hPIC	5%	0.85
2 & 6	all-hPIC	10%	0.84
2 & 6	all-hPIC	15%	0.84
2 & 6	all-random	5%	0.83
2 & 6	all-random	10%	0.83
2 & 6	all-random	15%	0.82
2 & 7	all-DT-PICS	5%	0.99
2 & 7	all-DT-PICS	10%	0.98
2 & 7	all-DT-PICS	15%	0.95
2 & 7	2/3-DT-PICS	5%	0.97
2 & 7	2/3-DT-PICS	10%	0.95
2 & 7	2/3-DT-PICS	15%	0.93
2 & 7	1/3-DT-PICS	5%	0.91
2 & 7	1/3-DT-PICS	10%	0.90
2 & 7	1/3-DT-PICS	15%	0.88
2 & 7	all-hPIC	5%	0.84
2 & 7	all-hPIC	10%	0.84
2 & 7	all-hPIC	15%	0.83
2 & 7	all-random	5%	0.83
2 & 7	all-random	10%	0.82
2 & 7	all-random	15%	0.82
2 & 8	all-DT-PICS	5%	0.99
2 & 8	all-DT-PICS	10%	0.98
2 & 8	all-DT-PICS	15%	0.95
2 & 8	2/3-DT-PICS	5%	0.97
2 & 8	2/3-DT-PICS	10%	0.95
2 & 8	2/3-DT-PICS	15%	0.93
2 & 8	1/3-DT-PICS	5%	0.92
2 & 8	1/3-DT-PICS	10%	0.90
2 & 8	1/3-DT-PICS	15%	0.89
2 & 8	all-hPIC	5%	0.84
2 & 8	all-hPIC	10%	0.83
2 & 8	all-hPIC	15%	0.83
2 & 8	all-random	5%	0.83
2 & 8	all-random	10%	0.83
2 & 8	all-random	15%	0.81
2 & 9	all-DT-PICS	5%	0.99
2 & 9	all-DT-PICS	10%	0.97
2 & 9	all-DT-PICS	15%	0.95
2 & 9	2/3-DT-PICS	5%	0.97
2 & 9	2/3-DT-PICS	10%	0.95
2 & 9	2/3-DT-PICS	15%	0.93
2 & 9	1/3-DT-PICS	5%	0.91
2 & 9	1/3-DT-PICS	10%	0.90
2 & 9	1/3-DT-PICS	15%	0.88
2 & 9	all-hPIC	5%	0.84
2 & 9	all-hPIC	10%	0.84
2 & 9	all-hPIC	15%	0.84
2 & 9	all-random	5%	0.84
2 & 9	all-random	10%	0.83
2 & 9	all-random	15%	0.82
2 & 10	all-DT-PICS	5%	0.99
2 & 10	all-DT-PICS	10%	0.98
2 & 10	all-DT-PICS	15%	0.95
2 & 10	2/3-DT-PICS	5%	0.97
2 & 10	2/3-DT-PICS	10%	0.95
2 & 10	2/3-DT-PICS	15%	0.93
2 & 10	1/3-DT-PICS	5%	0.91
2 & 10	1/3-DT-PICS	10%	0.90
2 & 10	1/3-DT-PICS	15%	0.88
2 & 10	all-hPIC	5%	0.84
2 & 10	all-hPIC	10%	0.84
2 & 10	all-hPIC	15%	0.83
2 & 10	all-random	5%	0.83
2 & 10	all-random	10%	0.83
2 & 10	all-random	15%	0.82
2 & 11	all-DT-PICS	5%	0.99
2 & 11	all-DT-PICS	10%	0.98
2 & 11	all-DT-PICS	15%	0.96
2 & 11	2/3-DT-PICS	5%	0.97
2 & 11	2/3-DT-PICS	10%	0.96
2 & 11	2/3-DT-PICS	15%	0.93
2 & 11	1/3-DT-PICS	5%	0.91
2 & 11	1/3-DT-PICS	10%	0.90
2 & 11	1/3-DT-PICS	15%	0.89
2 & 11	all-hPIC	5%	0.84
2 & 11	all-hPIC	10%	0.84
2 & 11	all-hPIC	15%	0.83
2 & 11	all-random	5%	0.84
2 & 11	all-random	10%	0.83
2 & 11	all-random	15%	0.82
2 & 12	all-DT-PICS	5%	0.99
2 & 12	all-DT-PICS	10%	0.97
2 & 12	all-DT-PICS	15%	0.95
2 & 12	2/3-DT-PICS	5%	0.97
2 & 12	2/3-DT-PICS	10%	0.95
2 & 12	2/3-DT-PICS	15%	0.92
2 & 12	1/3-DT-PICS	5%	0.91
2 & 12	1/3-DT-PICS	10%	0.89
2 & 12	1/3-DT-PICS	15%	0.88
2 & 12	all-hPIC	5%	0.84
2 & 12	all-hPIC	10%	0.84
2 & 12	all-hPIC	15%	0.83
2 & 12	all-random	5%	0.83
2 & 12	all-random	10%	0.83
2 & 12	all-random	15%	0.82
2 & 13	all-DT-PICS	5%	0.99
2 & 13	all-DT-PICS	10%	0.98
2 & 13	all-DT-PICS	15%	0.96
2 & 13	2/3-DT-PICS	5%	0.98
2 & 13	2/3-DT-PICS	10%	0.95
2 & 13	2/3-DT-PICS	15%	0.93
2 & 13	1/3-DT-PICS	5%	0.92
2 & 13	1/3-DT-PICS	10%	0.90
2 & 13	1/3-DT-PICS	15%	0.89
2 & 13	all-hPIC	5%	0.84
2 & 13	all-hPIC	10%	0.84
2 & 13	all-hPIC	15%	0.84
2 & 13	all-random	5%	0.84
2 & 13	all-random	10%	0.83
2 & 13	all-random	15%	0.83
3 & 4	all-DT-PICS	5%	0.99
3 & 4	all-DT-PICS	10%	0.97
3 & 4	all-DT-PICS	15%	0.95
3 & 4	2/3-DT-PICS	5%	0.97
3 & 4	2/3-DT-PICS	10%	0.95
3 & 4	2/3-DT-PICS	15%	0.93
3 & 4	1/3-DT-PICS	5%	0.91
3 & 4	1/3-DT-PICS	10%	0.89
3 & 4	1/3-DT-PICS	15%	0.88
3 & 4	all-hPIC	5%	0.84
3 & 4	all-hPIC	10%	0.84
3 & 4	all-hPIC	15%	0.83
3 & 4	all-random	5%	0.83
3 & 4	all-random	10%	0.82
3 & 4	all-random	15%	0.82
3 & 5	all-DT-PICS	5%	0.99
3 & 5	all-DT-PICS	10%	0.98
3 & 5	all-DT-PICS	15%	0.95
3 & 5	2/3-DT-PICS	5%	0.97
3 & 5	2/3-DT-PICS	10%	0.95
3 & 5	2/3-DT-PICS	15%	0.93
3 & 5	1/3-DT-PICS	5%	0.91
3 & 5	1/3-DT-PICS	10%	0.89
3 & 5	1/3-DT-PICS	15%	0.88
3 & 5	all-hPIC	5%	0.84
3 & 5	all-hPIC	10%	0.84
3 & 5	all-hPIC	15%	0.83
3 & 5	all-random	5%	0.83
3 & 5	all-random	10%	0.83
3 & 5	all-random	15%	0.82
3 & 6	all-DT-PICS	5%	0.99
3 & 6	all-DT-PICS	10%	0.98
3 & 6	all-DT-PICS	15%	0.95
3 & 6	2/3-DT-PICS	5%	0.97
3 & 6	2/3-DT-PICS	10%	0.95
3 & 6	2/3-DT-PICS	15%	0.93
3 & 6	1/3-DT-PICS	5%	0.91
3 & 6	1/3-DT-PICS	10%	0.89
3 & 6	1/3-DT-PICS	15%	0.88
3 & 6	all-hPIC	5%	0.84
3 & 6	all-hPIC	10%	0.84
3 & 6	all-hPIC	15%	0.83
3 & 6	all-random	5%	0.83
3 & 6	all-random	10%	0.83
3 & 6	all-random	15%	0.82
3 & 7	all-DT-PICS	5%	0.99
3 & 7	all-DT-PICS	10%	0.98
3 & 7	all-DT-PICS	15%	0.95
3 & 7	2/3-DT-PICS	5%	0.97
3 & 7	2/3-DT-PICS	10%	0.95
3 & 7	2/3-DT-PICS	15%	0.92
3 & 7	1/3-DT-PICS	5%	0.90
3 & 7	1/3-DT-PICS	10%	0.89
3 & 7	1/3-DT-PICS	15%	0.88
3 & 7	all-hPIC	5%	0.84
3 & 7	all-hPIC	10%	0.84
3 & 7	all-hPIC	15%	0.83
3 & 7	all-random	5%	0.83
3 & 7	all-random	10%	0.83
3 & 7	all-random	15%	0.82
3 & 8	all-DT-PICS	5%	0.99
3 & 8	all-DT-PICS	10%	0.98
3 & 8	all-DT-PICS	15%	0.95
3 & 8	2/3-DT-PICS	5%	0.97
3 & 8	2/3-DT-PICS	10%	0.95
3 & 8	2/3-DT-PICS	15%	0.93
3 & 8	1/3-DT-PICS	5%	0.91
3 & 8	1/3-DT-PICS	10%	0.90
3 & 8	1/3-DT-PICS	15%	0.88
3 & 8	all-hPIC	5%	0.84
3 & 8	all-hPIC	10%	0.84
3 & 8	all-hPIC	15%	0.83
3 & 8	all-random	5%	0.83
3 & 8	all-random	10%	0.83
3 & 8	all-random	15%	0.82
3 & 9	all-DT-PICS	5%	0.99
3 & 9	all-DT-PICS	10%	0.97
3 & 9	all-DT-PICS	15%	0.95
3 & 9	2/3-DT-PICS	5%	0.97
3 & 9	2/3-DT-PICS	10%	0.95
3 & 9	2/3-DT-PICS	15%	0.93
3 & 9	1/3-DT-PICS	5%	0.91
3 & 9	1/3-DT-PICS	10%	0.90
3 & 9	1/3-DT-PICS	15%	0.88
3 & 9	all-hPIC	5%	0.84
3 & 9	all-hPIC	10%	0.84
3 & 9	all-hPIC	15%	0.83
3 & 9	all-random	5%	0.83
3 & 9	all-random	10%	0.83
3 & 9	all-random	15%	0.82
3 & 10	all-DT-PICS	5%	0.99
3 & 10	all-DT-PICS	10%	0.97
3 & 10	all-DT-PICS	15%	0.95
3 & 10	2/3-DT-PICS	5%	0.97
3 & 10	2/3-DT-PICS	10%	0.95
3 & 10	2/3-DT-PICS	15%	0.92
3 & 10	1/3-DT-PICS	5%	0.91
3 & 10	1/3-DT-PICS	10%	0.90
3 & 10	1/3-DT-PICS	15%	0.88
3 & 10	all-hPIC	5%	0.84
3 & 10	all-hPIC	10%	0.84
3 & 10	all-hPIC	15%	0.83
3 & 10	all-random	5%	0.83
3 & 10	all-random	10%	0.83
3 & 10	all-random	15%	0.82
3 & 11	all-DT-PICS	5%	0.99
3 & 11	all-DT-PICS	10%	0.98
3 & 11	all-DT-PICS	15%	0.95
3 & 11	2/3-DT-PICS	5%	0.97
3 & 11	2/3-DT-PICS	10%	0.95
3 & 11	2/3-DT-PICS	15%	0.93
3 & 11	1/3-DT-PICS	5%	0.91
3 & 11	1/3-DT-PICS	10%	0.89
3 & 11	1/3-DT-PICS	15%	0.88
3 & 11	all-hPIC	5%	0.84
3 & 11	all-hPIC	10%	0.84
3 & 11	all-hPIC	15%	0.83
3 & 11	all-random	5%	0.83
3 & 11	all-random	10%	0.83
3 & 11	all-random	15%	0.82
3 & 12	all-DT-PICS	5%	0.99
3 & 12	all-DT-PICS	10%	0.97
3 & 12	all-DT-PICS	15%	0.95
3 & 12	2/3-DT-PICS	5%	0.97
3 & 12	2/3-DT-PICS	10%	0.94
3 & 12	2/3-DT-PICS	15%	0.92
3 & 12	1/3-DT-PICS	5%	0.90
3 & 12	1/3-DT-PICS	10%	0.89
3 & 12	1/3-DT-PICS	15%	0.88
3 & 12	all-hPIC	5%	0.84
3 & 12	all-hPIC	10%	0.84
3 & 12	all-hPIC	15%	0.84
3 & 12	all-random	5%	0.83
3 & 12	all-random	10%	0.83
3 & 12	all-random	15%	0.82
3 & 13	all-DT-PICS	5%	0.99
3 & 13	all-DT-PICS	10%	0.98
3 & 13	all-DT-PICS	15%	0.95
3 & 13	2/3-DT-PICS	5%	0.97
3 & 13	2/3-DT-PICS	10%	0.95
3 & 13	2/3-DT-PICS	15%	0.93
3 & 13	1/3-DT-PICS	5%	0.91
3 & 13	1/3-DT-PICS	10%	0.90
3 & 13	1/3-DT-PICS	15%	0.88
3 & 13	all-hPIC	5%	0.84
3 & 13	all-hPIC	10%	0.84
3 & 13	all-hPIC	15%	0.84
3 & 13	all-random	5%	0.83
3 & 13	all-random	10%	0.83
3 & 13	all-random	15%	0.82
4 & 5	all-DT-PICS	5%	0.99
4 & 5	all-DT-PICS	10%	0.98
4 & 5	all-DT-PICS	15%	0.95
4 & 5	2/3-DT-PICS	5%	0.97
4 & 5	2/3-DT-PICS	10%	0.95
4 & 5	2/3-DT-PICS	15%	0.93
4 & 5	1/3-DT-PICS	5%	0.90
4 & 5	1/3-DT-PICS	10%	0.89
4 & 5	1/3-DT-PICS	15%	0.88
4 & 5	all-hPIC	5%	0.84
4 & 5	all-hPIC	10%	0.84
4 & 5	all-hPIC	15%	0.83
4 & 5	all-random	5%	0.83
4 & 5	all-random	10%	0.83
4 & 5	all-random	15%	0.82
4 & 6	all-DT-PICS	5%	0.99
4 & 6	all-DT-PICS	10%	0.97
4 & 6	all-DT-PICS	15%	0.95
4 & 6	2/3-DT-PICS	5%	0.97
4 & 6	2/3-DT-PICS	10%	0.94
4 & 6	2/3-DT-PICS	15%	0.92
4 & 6	1/3-DT-PICS	5%	0.91
4 & 6	1/3-DT-PICS	10%	0.90
4 & 6	1/3-DT-PICS	15%	0.88
4 & 6	all-hPIC	5%	0.84
4 & 6	all-hPIC	10%	0.84
4 & 6	all-hPIC	15%	0.83
4 & 6	all-random	5%	0.83
4 & 6	all-random	10%	0.83
4 & 6	all-random	15%	0.82
4 & 7	all-DT-PICS	5%	0.99
4 & 7	all-DT-PICS	10%	0.98
4 & 7	all-DT-PICS	15%	0.95
4 & 7	2/3-DT-PICS	5%	0.97
4 & 7	2/3-DT-PICS	10%	0.95
4 & 7	2/3-DT-PICS	15%	0.92
4 & 7	1/3-DT-PICS	5%	0.91
4 & 7	1/3-DT-PICS	10%	0.90
4 & 7	1/3-DT-PICS	15%	0.88
4 & 7	all-hPIC	5%	0.84
4 & 7	all-hPIC	10%	0.84
4 & 7	all-hPIC	15%	0.83
4 & 7	all-random	5%	0.83
4 & 7	all-random	10%	0.83
4 & 7	all-random	15%	0.82
4 & 8	all-DT-PICS	5%	0.99
4 & 8	all-DT-PICS	10%	0.97
4 & 8	all-DT-PICS	15%	0.96
4 & 8	2/3-DT-PICS	5%	0.97
4 & 8	2/3-DT-PICS	10%	0.95
4 & 8	2/3-DT-PICS	15%	0.93
4 & 8	1/3-DT-PICS	5%	0.91
4 & 8	1/3-DT-PICS	10%	0.90
4 & 8	1/3-DT-PICS	15%	0.88
4 & 8	all-hPIC	5%	0.84
4 & 8	all-hPIC	10%	0.83
4 & 8	all-hPIC	15%	0.83
4 & 8	all-random	5%	0.83
4 & 8	all-random	10%	0.83
4 & 8	all-random	15%	0.82
4 & 9	all-DT-PICS	5%	0.99
4 & 9	all-DT-PICS	10%	0.98
4 & 9	all-DT-PICS	15%	0.95
4 & 9	2/3-DT-PICS	5%	0.97
4 & 9	2/3-DT-PICS	10%	0.95
4 & 9	2/3-DT-PICS	15%	0.92
4 & 9	1/3-DT-PICS	5%	0.91
4 & 9	1/3-DT-PICS	10%	0.89
4 & 9	1/3-DT-PICS	15%	0.88
4 & 9	all-hPIC	5%	0.84
4 & 9	all-hPIC	10%	0.84
4 & 9	all-hPIC	15%	0.83
4 & 9	all-random	5%	0.83
4 & 9	all-random	10%	0.83
4 & 9	all-random	15%	0.82
4 & 10	all-DT-PICS	5%	0.99
4 & 10	all-DT-PICS	10%	0.97
4 & 10	all-DT-PICS	15%	0.95
4 & 10	2/3-DT-PICS	5%	0.97
4 & 10	2/3-DT-PICS	10%	0.95
4 & 10	2/3-DT-PICS	15%	0.92
4 & 10	1/3-DT-PICS	5%	0.91
4 & 10	1/3-DT-PICS	10%	0.90
4 & 10	1/3-DT-PICS	15%	0.88
4 & 10	all-hPIC	5%	0.84
4 & 10	all-hPIC	10%	0.84
4 & 10	all-hPIC	15%	0.83
4 & 10	all-random	5%	0.83
4 & 10	all-random	10%	0.83
4 & 10	all-random	15%	0.82
4 & 11	all-DT-PICS	5%	0.99
4 & 11	all-DT-PICS	10%	0.98
4 & 11	all-DT-PICS	15%	0.96
4 & 11	2/3-DT-PICS	5%	0.97
4 & 11	2/3-DT-PICS	10%	0.95
4 & 11	2/3-DT-PICS	15%	0.93
4 & 11	1/3-DT-PICS	5%	0.91
4 & 11	1/3-DT-PICS	10%	0.90
4 & 11	1/3-DT-PICS	15%	0.88
4 & 11	all-hPIC	5%	0.84
4 & 11	all-hPIC	10%	0.84
4 & 11	all-hPIC	15%	0.83
4 & 11	all-random	5%	0.83
4 & 11	all-random	10%	0.83
4 & 11	all-random	15%	0.82
4 & 12	all-DT-PICS	5%	0.99
4 & 12	all-DT-PICS	10%	0.97
4 & 12	all-DT-PICS	15%	0.95
4 & 12	2/3-DT-PICS	5%	0.97
4 & 12	2/3-DT-PICS	10%	0.94
4 & 12	2/3-DT-PICS	15%	0.92
4 & 12	1/3-DT-PICS	5%	0.91
4 & 12	1/3-DT-PICS	10%	0.89
4 & 12	1/3-DT-PICS	15%	0.88
4 & 12	all-hPIC	5%	0.84
4 & 12	all-hPIC	10%	0.84
4 & 12	all-hPIC	15%	0.83
4 & 12	all-random	5%	0.83
4 & 12	all-random	10%	0.83
4 & 12	all-random	15%	0.82
4 & 13	all-DT-PICS	5%	0.99
4 & 13	all-DT-PICS	10%	0.98
4 & 13	all-DT-PICS	15%	0.96
4 & 13	2/3-DT-PICS	5%	0.97
4 & 13	2/3-DT-PICS	10%	0.95
4 & 13	2/3-DT-PICS	15%	0.93
4 & 13	1/3-DT-PICS	5%	0.91
4 & 13	1/3-DT-PICS	10%	0.89
4 & 13	1/3-DT-PICS	15%	0.88
4 & 13	all-hPIC	5%	0.84
4 & 13	all-hPIC	10%	0.84
4 & 13	all-hPIC	15%	0.84
4 & 13	all-random	5%	0.84
4 & 13	all-random	10%	0.83
4 & 13	all-random	15%	0.82
5 & 6	all-DT-PICS	5%	0.99
5 & 6	all-DT-PICS	10%	0.97
5 & 6	all-DT-PICS	15%	0.95
5 & 6	2/3-DT-PICS	5%	0.97
5 & 6	2/3-DT-PICS	10%	0.95
5 & 6	2/3-DT-PICS	15%	0.92
5 & 6	1/3-DT-PICS	5%	0.91
5 & 6	1/3-DT-PICS	10%	0.90
5 & 6	1/3-DT-PICS	15%	0.88
5 & 6	all-hPIC	5%	0.84
5 & 6	all-hPIC	10%	0.84
5 & 6	all-hPIC	15%	0.83
5 & 6	all-random	5%	0.83
5 & 6	all-random	10%	0.83
5 & 6	all-random	15%	0.82
5 & 7	all-DT-PICS	5%	0.99
5 & 7	all-DT-PICS	10%	0.98
5 & 7	all-DT-PICS	15%	0.95
5 & 7	2/3-DT-PICS	5%	0.97
5 & 7	2/3-DT-PICS	10%	0.95
5 & 7	2/3-DT-PICS	15%	0.93
5 & 7	1/3-DT-PICS	5%	0.91
5 & 7	1/3-DT-PICS	10%	0.89
5 & 7	1/3-DT-PICS	15%	0.88
5 & 7	all-hPIC	5%	0.84
5 & 7	all-hPIC	10%	0.83
5 & 7	all-hPIC	15%	0.83
5 & 7	all-random	5%	0.83
5 & 7	all-random	10%	0.83
5 & 7	all-random	15%	0.82
5 & 8	all-DT-PICS	5%	0.99
5 & 8	all-DT-PICS	10%	0.98
5 & 8	all-DT-PICS	15%	0.95
5 & 8	2/3-DT-PICS	5%	0.97
5 & 8	2/3-DT-PICS	10%	0.95
5 & 8	2/3-DT-PICS	15%	0.93
5 & 8	1/3-DT-PICS	5%	0.90
5 & 8	1/3-DT-PICS	10%	0.89
5 & 8	1/3-DT-PICS	15%	0.88
5 & 8	all-hPIC	5%	0.84
5 & 8	all-hPIC	10%	0.83
5 & 8	all-hPIC	15%	0.83
5 & 8	all-random	5%	0.83
5 & 8	all-random	10%	0.82
5 & 8	all-random	15%	0.82
5 & 9	all-DT-PICS	5%	0.99
5 & 9	all-DT-PICS	10%	0.97
5 & 9	all-DT-PICS	15%	0.95
5 & 9	2/3-DT-PICS	5%	0.97
5 & 9	2/3-DT-PICS	10%	0.95
5 & 9	2/3-DT-PICS	15%	0.92
5 & 9	1/3-DT-PICS	5%	0.91
5 & 9	1/3-DT-PICS	10%	0.89
5 & 9	1/3-DT-PICS	15%	0.88
5 & 9	all-hPIC	5%	0.84
5 & 9	all-hPIC	10%	0.84
5 & 9	all-hPIC	15%	0.83
5 & 9	all-random	5%	0.83
5 & 9	all-random	10%	0.83
5 & 9	all-random	15%	0.82
5 & 10	all-DT-PICS	5%	0.99
5 & 10	all-DT-PICS	10%	0.98
5 & 10	all-DT-PICS	15%	0.95
5 & 10	2/3-DT-PICS	5%	0.97
5 & 10	2/3-DT-PICS	10%	0.95
5 & 10	2/3-DT-PICS	15%	0.93
5 & 10	1/3-DT-PICS	5%	0.91
5 & 10	1/3-DT-PICS	10%	0.90
5 & 10	1/3-DT-PICS	15%	0.88
5 & 10	all-hPIC	5%	0.84
5 & 10	all-hPIC	10%	0.83
5 & 10	all-hPIC	15%	0.83
5 & 10	all-random	5%	0.83
5 & 10	all-random	10%	0.83
5 & 10	all-random	15%	0.82
5 & 11	all-DT-PICS	5%	0.99
5 & 11	all-DT-PICS	10%	0.98
5 & 11	all-DT-PICS	15%	0.96
5 & 11	2/3-DT-PICS	5%	0.97
5 & 11	2/3-DT-PICS	10%	0.95
5 & 11	2/3-DT-PICS	15%	0.93
5 & 11	1/3-DT-PICS	5%	0.91
5 & 11	1/3-DT-PICS	10%	0.89
5 & 11	1/3-DT-PICS	15%	0.88
5 & 11	all-hPIC	5%	0.84
5 & 11	all-hPIC	10%	0.84
5 & 11	all-hPIC	15%	0.84
5 & 11	all-random	5%	0.83
5 & 11	all-random	10%	0.83
5 & 11	all-random	15%	0.82
5 & 12	all-DT-PICS	5%	0.99
5 & 12	all-DT-PICS	10%	0.97
5 & 12	all-DT-PICS	15%	0.95
5 & 12	2/3-DT-PICS	5%	0.97
5 & 12	2/3-DT-PICS	10%	0.94
5 & 12	2/3-DT-PICS	15%	0.92
5 & 12	1/3-DT-PICS	5%	0.91
5 & 12	1/3-DT-PICS	10%	0.89
5 & 12	1/3-DT-PICS	15%	0.88
5 & 12	all-hPIC	5%	0.84
5 & 12	all-hPIC	10%	0.84
5 & 12	all-hPIC	15%	0.83
5 & 12	all-random	5%	0.83
5 & 12	all-random	10%	0.83
5 & 12	all-random	15%	0.82
5 & 13	all-DT-PICS	5%	0.99
5 & 13	all-DT-PICS	10%	0.97
5 & 13	all-DT-PICS	15%	0.95
5 & 13	2/3-DT-PICS	5%	0.97
5 & 13	2/3-DT-PICS	10%	0.95
5 & 13	2/3-DT-PICS	15%	0.92
5 & 13	1/3-DT-PICS	5%	0.91
5 & 13	1/3-DT-PICS	10%	0.90
5 & 13	1/3-DT-PICS	15%	0.88
5 & 13	all-hPIC	5%	0.84
5 & 13	all-hPIC	10%	0.84
5 & 13	all-hPIC	15%	0.84
5 & 13	all-random	5%	0.84
5 & 13	all-random	10%	0.83
5 & 13	all-random	15%	0.83
6 & 7	all-DT-PICS	5%	0.99
6 & 7	all-DT-PICS	10%	0.97
6 & 7	all-DT-PICS	15%	0.95
6 & 7	2/3-DT-PICS	5%	0.98
6 & 7	2/3-DT-PICS	10%	0.95
6 & 7	2/3-DT-PICS	15%	0.93
6 & 7	1/3-DT-PICS	5%	0.92
6 & 7	1/3-DT-PICS	10%	0.90
6 & 7	1/3-DT-PICS	15%	0.88
6 & 7	all-hPIC	5%	0.84
6 & 7	all-hPIC	10%	0.84
6 & 7	all-hPIC	15%	0.83
6 & 7	all-random	5%	0.83
6 & 7	all-random	10%	0.83
6 & 7	all-random	15%	0.82
6 & 8	all-DT-PICS	5%	0.99
6 & 8	all-DT-PICS	10%	0.98
6 & 8	all-DT-PICS	15%	0.95
6 & 8	2/3-DT-PICS	5%	0.97
6 & 8	2/3-DT-PICS	10%	0.95
6 & 8	2/3-DT-PICS	15%	0.92
6 & 8	1/3-DT-PICS	5%	0.91
6 & 8	1/3-DT-PICS	10%	0.90
6 & 8	1/3-DT-PICS	15%	0.88
6 & 8	all-hPIC	5%	0.84
6 & 8	all-hPIC	10%	0.84
6 & 8	all-hPIC	15%	0.83
6 & 8	all-random	5%	0.83
6 & 8	all-random	10%	0.83
6 & 8	all-random	15%	0.82
6 & 9	all-DT-PICS	5%	0.99
6 & 9	all-DT-PICS	10%	0.98
6 & 9	all-DT-PICS	15%	0.95
6 & 9	2/3-DT-PICS	5%	0.97
6 & 9	2/3-DT-PICS	10%	0.95
6 & 9	2/3-DT-PICS	15%	0.92
6 & 9	1/3-DT-PICS	5%	0.90
6 & 9	1/3-DT-PICS	10%	0.89
6 & 9	1/3-DT-PICS	15%	0.88
6 & 9	all-hPIC	5%	0.84
6 & 9	all-hPIC	10%	0.84
6 & 9	all-hPIC	15%	0.83
6 & 9	all-random	5%	0.83
6 & 9	all-random	10%	0.83
6 & 9	all-random	15%	0.82
6 & 10	all-DT-PICS	5%	0.99
6 & 10	all-DT-PICS	10%	0.97
6 & 10	all-DT-PICS	15%	0.95
6 & 10	2/3-DT-PICS	5%	0.97
6 & 10	2/3-DT-PICS	10%	0.95
6 & 10	2/3-DT-PICS	15%	0.92
6 & 10	1/3-DT-PICS	5%	0.91
6 & 10	1/3-DT-PICS	10%	0.90
6 & 10	1/3-DT-PICS	15%	0.88
6 & 10	all-hPIC	5%	0.84
6 & 10	all-hPIC	10%	0.84
6 & 10	all-hPIC	15%	0.83
6 & 10	all-random	5%	0.83
6 & 10	all-random	10%	0.83
6 & 10	all-random	15%	0.82
6 & 11	all-DT-PICS	5%	0.99
6 & 11	all-DT-PICS	10%	0.97
6 & 11	all-DT-PICS	15%	0.96
6 & 11	2/3-DT-PICS	5%	0.97
6 & 11	2/3-DT-PICS	10%	0.95
6 & 11	2/3-DT-PICS	15%	0.93
6 & 11	1/3-DT-PICS	5%	0.91
6 & 11	1/3-DT-PICS	10%	0.90
6 & 11	1/3-DT-PICS	15%	0.88
6 & 11	all-hPIC	5%	0.84
6 & 11	all-hPIC	10%	0.84
6 & 11	all-hPIC	15%	0.84
6 & 11	all-random	5%	0.83
6 & 11	all-random	10%	0.83
6 & 11	all-random	15%	0.82
6 & 12	all-DT-PICS	5%	0.99
6 & 12	all-DT-PICS	10%	0.98
6 & 12	all-DT-PICS	15%	0.95
6 & 12	2/3-DT-PICS	5%	0.97
6 & 12	2/3-DT-PICS	10%	0.95
6 & 12	2/3-DT-PICS	15%	0.93
6 & 12	1/3-DT-PICS	5%	0.91
6 & 12	1/3-DT-PICS	10%	0.90
6 & 12	1/3-DT-PICS	15%	0.88
6 & 12	all-hPIC	5%	0.84
6 & 12	all-hPIC	10%	0.84
6 & 12	all-hPIC	15%	0.83
6 & 12	all-random	5%	0.83
6 & 12	all-random	10%	0.83
6 & 12	all-random	15%	0.82
6 & 13	all-DT-PICS	5%	0.99
6 & 13	all-DT-PICS	10%	0.98
6 & 13	all-DT-PICS	15%	0.96
6 & 13	2/3-DT-PICS	5%	0.97
6 & 13	2/3-DT-PICS	10%	0.95
6 & 13	2/3-DT-PICS	15%	0.93
6 & 13	1/3-DT-PICS	5%	0.91
6 & 13	1/3-DT-PICS	10%	0.90
6 & 13	1/3-DT-PICS	15%	0.89
6 & 13	all-hPIC	5%	0.84
6 & 13	all-hPIC	10%	0.84
6 & 13	all-hPIC	15%	0.84
6 & 13	all-random	5%	0.84
6 & 13	all-random	10%	0.83
6 & 13	all-random	15%	0.83
7 & 8	all-DT-PICS	5%	0.99
7 & 8	all-DT-PICS	10%	0.98
7 & 8	all-DT-PICS	15%	0.96
7 & 8	2/3-DT-PICS	5%	0.97
7 & 8	2/3-DT-PICS	10%	0.95
7 & 8	2/3-DT-PICS	15%	0.93
7 & 8	1/3-DT-PICS	5%	0.91
7 & 8	1/3-DT-PICS	10%	0.90
7 & 8	1/3-DT-PICS	15%	0.88
7 & 8	all-hPIC	5%	0.84
7 & 8	all-hPIC	10%	0.84
7 & 8	all-hPIC	15%	0.83
7 & 8	all-random	5%	0.83
7 & 8	all-random	10%	0.82
7 & 8	all-random	15%	0.82
7 & 9	all-DT-PICS	5%	0.99
7 & 9	all-DT-PICS	10%	0.98
7 & 9	all-DT-PICS	15%	0.95
7 & 9	2/3-DT-PICS	5%	0.97
7 & 9	2/3-DT-PICS	10%	0.95
7 & 9	2/3-DT-PICS	15%	0.93
7 & 9	1/3-DT-PICS	5%	0.91
7 & 9	1/3-DT-PICS	10%	0.90
7 & 9	1/3-DT-PICS	15%	0.88
7 & 9	all-hPIC	5%	0.84
7 & 9	all-hPIC	10%	0.84
7 & 9	all-hPIC	15%	0.83
7 & 9	all-random	5%	0.84
7 & 9	all-random	10%	0.83
7 & 9	all-random	15%	0.82
7 & 10	all-DT-PICS	5%	0.99
7 & 10	all-DT-PICS	10%	0.98
7 & 10	all-DT-PICS	15%	0.95
7 & 10	2/3-DT-PICS	5%	0.97
7 & 10	2/3-DT-PICS	10%	0.95
7 & 10	2/3-DT-PICS	15%	0.93
7 & 10	1/3-DT-PICS	5%	0.91
7 & 10	1/3-DT-PICS	10%	0.90
7 & 10	1/3-DT-PICS	15%	0.88
7 & 10	all-hPIC	5%	0.84
7 & 10	all-hPIC	10%	0.84
7 & 10	all-hPIC	15%	0.83
7 & 10	all-random	5%	0.83
7 & 10	all-random	10%	0.82
7 & 10	all-random	15%	0.81
7 & 11	all-DT-PICS	5%	0.99
7 & 11	all-DT-PICS	10%	0.97
7 & 11	all-DT-PICS	15%	0.96
7 & 11	2/3-DT-PICS	5%	0.97
7 & 11	2/3-DT-PICS	10%	0.95
7 & 11	2/3-DT-PICS	15%	0.93
7 & 11	1/3-DT-PICS	5%	0.91
7 & 11	1/3-DT-PICS	10%	0.89
7 & 11	1/3-DT-PICS	15%	0.88
7 & 11	all-hPIC	5%	0.84
7 & 11	all-hPIC	10%	0.84
7 & 11	all-hPIC	15%	0.83
7 & 11	all-random	5%	0.83
7 & 11	all-random	10%	0.82
7 & 11	all-random	15%	0.82
7 & 12	all-DT-PICS	5%	0.99
7 & 12	all-DT-PICS	10%	0.97
7 & 12	all-DT-PICS	15%	0.95
7 & 12	2/3-DT-PICS	5%	0.97
7 & 12	2/3-DT-PICS	10%	0.95
7 & 12	2/3-DT-PICS	15%	0.93
7 & 12	1/3-DT-PICS	5%	0.90
7 & 12	1/3-DT-PICS	10%	0.89
7 & 12	1/3-DT-PICS	15%	0.88
7 & 12	all-hPIC	5%	0.84
7 & 12	all-hPIC	10%	0.83
7 & 12	all-hPIC	15%	0.83
7 & 12	all-random	5%	0.83
7 & 12	all-random	10%	0.83
7 & 12	all-random	15%	0.82
7 & 13	all-DT-PICS	5%	0.99
7 & 13	all-DT-PICS	10%	0.98
7 & 13	all-DT-PICS	15%	0.95
7 & 13	2/3-DT-PICS	5%	0.97
7 & 13	2/3-DT-PICS	10%	0.95
7 & 13	2/3-DT-PICS	15%	0.93
7 & 13	1/3-DT-PICS	5%	0.92
7 & 13	1/3-DT-PICS	10%	0.90
7 & 13	1/3-DT-PICS	15%	0.89
7 & 13	all-hPIC	5%	0.84
7 & 13	all-hPIC	10%	0.84
7 & 13	all-hPIC	15%	0.83
7 & 13	all-random	5%	0.83
7 & 13	all-random	10%	0.83
7 & 13	all-random	15%	0.82
8 & 9	all-DT-PICS	5%	0.99
8 & 9	all-DT-PICS	10%	0.98
8 & 9	all-DT-PICS	15%	0.95
8 & 9	2/3-DT-PICS	5%	0.97
8 & 9	2/3-DT-PICS	10%	0.95
8 & 9	2/3-DT-PICS	15%	0.93
8 & 9	1/3-DT-PICS	5%	0.91
8 & 9	1/3-DT-PICS	10%	0.89
8 & 9	1/3-DT-PICS	15%	0.88
8 & 9	all-hPIC	5%	0.84
8 & 9	all-hPIC	10%	0.84
8 & 9	all-hPIC	15%	0.84
8 & 9	all-random	5%	0.83
8 & 9	all-random	10%	0.83
8 & 9	all-random	15%	0.82
8 & 10	all-DT-PICS	5%	0.99
8 & 10	all-DT-PICS	10%	0.98
8 & 10	all-DT-PICS	15%	0.95
8 & 10	2/3-DT-PICS	5%	0.97
8 & 10	2/3-DT-PICS	10%	0.95
8 & 10	2/3-DT-PICS	15%	0.93
8 & 10	1/3-DT-PICS	5%	0.91
8 & 10	1/3-DT-PICS	10%	0.90
8 & 10	1/3-DT-PICS	15%	0.88
8 & 10	all-hPIC	5%	0.84
8 & 10	all-hPIC	10%	0.83
8 & 10	all-hPIC	15%	0.83
8 & 10	all-random	5%	0.83
8 & 10	all-random	10%	0.82
8 & 10	all-random	15%	0.81
8 & 11	all-DT-PICS	5%	0.99
8 & 11	all-DT-PICS	10%	0.98
8 & 11	all-DT-PICS	15%	0.95
8 & 11	2/3-DT-PICS	5%	0.97
8 & 11	2/3-DT-PICS	10%	0.95
8 & 11	2/3-DT-PICS	15%	0.92
8 & 11	1/3-DT-PICS	5%	0.92
8 & 11	1/3-DT-PICS	10%	0.90
8 & 11	1/3-DT-PICS	15%	0.88
8 & 11	all-hPIC	5%	0.84
8 & 11	all-hPIC	10%	0.84
8 & 11	all-hPIC	15%	0.83
8 & 11	all-random	5%	0.83
8 & 11	all-random	10%	0.82
8 & 11	all-random	15%	0.81
8 & 12	all-DT-PICS	5%	0.99
8 & 12	all-DT-PICS	10%	0.98
8 & 12	all-DT-PICS	15%	0.95
8 & 12	2/3-DT-PICS	5%	0.97
8 & 12	2/3-DT-PICS	10%	0.95
8 & 12	2/3-DT-PICS	15%	0.92
8 & 12	1/3-DT-PICS	5%	0.90
8 & 12	1/3-DT-PICS	10%	0.89
8 & 12	1/3-DT-PICS	15%	0.88
8 & 12	all-hPIC	5%	0.84
8 & 12	all-hPIC	10%	0.84
8 & 12	all-hPIC	15%	0.83
8 & 12	all-random	5%	0.83
8 & 12	all-random	10%	0.82
8 & 12	all-random	15%	0.81
8 & 13	all-DT-PICS	5%	0.99
8 & 13	all-DT-PICS	10%	0.98
8 & 13	all-DT-PICS	15%	0.95
8 & 13	2/3-DT-PICS	5%	0.98
8 & 13	2/3-DT-PICS	10%	0.96
8 & 13	2/3-DT-PICS	15%	0.93
8 & 13	1/3-DT-PICS	5%	0.92
8 & 13	1/3-DT-PICS	10%	0.90
8 & 13	1/3-DT-PICS	15%	0.88
8 & 13	all-hPIC	5%	0.84
8 & 13	all-hPIC	10%	0.84
8 & 13	all-hPIC	15%	0.84
8 & 13	all-random	5%	0.83
8 & 13	all-random	10%	0.83
8 & 13	all-random	15%	0.82
9 & 10	all-DT-PICS	5%	0.99
9 & 10	all-DT-PICS	10%	0.97
9 & 10	all-DT-PICS	15%	0.95
9 & 10	2/3-DT-PICS	5%	0.97
9 & 10	2/3-DT-PICS	10%	0.95
9 & 10	2/3-DT-PICS	15%	0.93
9 & 10	1/3-DT-PICS	5%	0.90
9 & 10	1/3-DT-PICS	10%	0.89
9 & 10	1/3-DT-PICS	15%	0.88
9 & 10	all-hPIC	5%	0.84
9 & 10	all-hPIC	10%	0.84
9 & 10	all-hPIC	15%	0.83
9 & 10	all-random	5%	0.83
9 & 10	all-random	10%	0.83
9 & 10	all-random	15%	0.82
9 & 11	all-DT-PICS	5%	0.99
9 & 11	all-DT-PICS	10%	0.97
9 & 11	all-DT-PICS	15%	0.95
9 & 11	2/3-DT-PICS	5%	0.97
9 & 11	2/3-DT-PICS	10%	0.95
9 & 11	2/3-DT-PICS	15%	0.93
9 & 11	1/3-DT-PICS	5%	0.91
9 & 11	1/3-DT-PICS	10%	0.90
9 & 11	1/3-DT-PICS	15%	0.89
9 & 11	all-hPIC	5%	0.84
9 & 11	all-hPIC	10%	0.84
9 & 11	all-hPIC	15%	0.83
9 & 11	all-random	5%	0.83
9 & 11	all-random	10%	0.83
9 & 11	all-random	15%	0.82
9 & 12	all-DT-PICS	5%	0.99
9 & 12	all-DT-PICS	10%	0.97
9 & 12	all-DT-PICS	15%	0.94
9 & 12	2/3-DT-PICS	5%	0.97
9 & 12	2/3-DT-PICS	10%	0.94
9 & 12	2/3-DT-PICS	15%	0.92
9 & 12	1/3-DT-PICS	5%	0.91
9 & 12	1/3-DT-PICS	10%	0.90
9 & 12	1/3-DT-PICS	15%	0.88
9 & 12	all-hPIC	5%	0.84
9 & 12	all-hPIC	10%	0.84
9 & 12	all-hPIC	15%	0.84
9 & 12	all-random	5%	0.84
9 & 12	all-random	10%	0.83
9 & 12	all-random	15%	0.82
9 & 13	all-DT-PICS	5%	0.99
9 & 13	all-DT-PICS	10%	0.97
9 & 13	all-DT-PICS	15%	0.95
9 & 13	2/3-DT-PICS	5%	0.97
9 & 13	2/3-DT-PICS	10%	0.95
9 & 13	2/3-DT-PICS	15%	0.92
9 & 13	1/3-DT-PICS	5%	0.91
9 & 13	1/3-DT-PICS	10%	0.90
9 & 13	1/3-DT-PICS	15%	0.89
9 & 13	all-hPIC	5%	0.84
9 & 13	all-hPIC	10%	0.84
9 & 13	all-hPIC	15%	0.84
9 & 13	all-random	5%	0.84
9 & 13	all-random	10%	0.83
9 & 13	all-random	15%	0.83
10 & 11	all-DT-PICS	5%	0.99
10 & 11	all-DT-PICS	10%	0.98
10 & 11	all-DT-PICS	15%	0.95
10 & 11	2/3-DT-PICS	5%	0.97
10 & 11	2/3-DT-PICS	10%	0.95
10 & 11	2/3-DT-PICS	15%	0.93
10 & 11	1/3-DT-PICS	5%	0.92
10 & 11	1/3-DT-PICS	10%	0.90
10 & 11	1/3-DT-PICS	15%	0.88
10 & 11	all-hPIC	5%	0.84
10 & 11	all-hPIC	10%	0.84
10 & 11	all-hPIC	15%	0.83
10 & 11	all-random	5%	0.83
10 & 11	all-random	10%	0.83
10 & 11	all-random	15%	0.82
10 & 12	all-DT-PICS	5%	0.99
10 & 12	all-DT-PICS	10%	0.97
10 & 12	all-DT-PICS	15%	0.94
10 & 12	2/3-DT-PICS	5%	0.97
10 & 12	2/3-DT-PICS	10%	0.95
10 & 12	2/3-DT-PICS	15%	0.92
10 & 12	1/3-DT-PICS	5%	0.91
10 & 12	1/3-DT-PICS	10%	0.90
10 & 12	1/3-DT-PICS	15%	0.88
10 & 12	all-hPIC	5%	0.84
10 & 12	all-hPIC	10%	0.83
10 & 12	all-hPIC	15%	0.83
10 & 12	all-random	5%	0.83
10 & 12	all-random	10%	0.83
10 & 12	all-random	15%	0.82
10 & 13	all-DT-PICS	5%	0.99
10 & 13	all-DT-PICS	10%	0.98
10 & 13	all-DT-PICS	15%	0.95
10 & 13	2/3-DT-PICS	5%	0.97
10 & 13	2/3-DT-PICS	10%	0.95
10 & 13	2/3-DT-PICS	15%	0.92
10 & 13	1/3-DT-PICS	5%	0.91
10 & 13	1/3-DT-PICS	10%	0.90
10 & 13	1/3-DT-PICS	15%	0.89
10 & 13	all-hPIC	5%	0.85
10 & 13	all-hPIC	10%	0.84
10 & 13	all-hPIC	15%	0.84
10 & 13	all-random	5%	0.84
10 & 13	all-random	10%	0.83
10 & 13	all-random	15%	0.83
11 & 12	all-DT-PICS	5%	0.99
11 & 12	all-DT-PICS	10%	0.97
11 & 12	all-DT-PICS	15%	0.95
11 & 12	2/3-DT-PICS	5%	0.97
11 & 12	2/3-DT-PICS	10%	0.95
11 & 12	2/3-DT-PICS	15%	0.93
11 & 12	1/3-DT-PICS	5%	0.91
11 & 12	1/3-DT-PICS	10%	0.90
11 & 12	1/3-DT-PICS	15%	0.88
11 & 12	all-hPIC	5%	0.84
11 & 12	all-hPIC	10%	0.84
11 & 12	all-hPIC	15%	0.83
11 & 12	all-random	5%	0.83
11 & 12	all-random	10%	0.83
11 & 12	all-random	15%	0.82
11 & 13	all-DT-PICS	5%	0.99
11 & 13	all-DT-PICS	10%	0.97
11 & 13	all-DT-PICS	15%	0.95
11 & 13	2/3-DT-PICS	5%	0.97
11 & 13	2/3-DT-PICS	10%	0.95
11 & 13	2/3-DT-PICS	15%	0.93
11 & 13	1/3-DT-PICS	5%	0.91
11 & 13	1/3-DT-PICS	10%	0.90
11 & 13	1/3-DT-PICS	15%	0.89
11 & 13	all-hPIC	5%	0.84
11 & 13	all-hPIC	10%	0.84
11 & 13	all-hPIC	15%	0.84
11 & 13	all-random	5%	0.84
11 & 13	all-random	10%	0.83
11 & 13	all-random	15%	0.83
12 & 13	all-DT-PICS	5%	0.99
12 & 13	all-DT-PICS	10%	0.97
12 & 13	all-DT-PICS	15%	0.95
12 & 13	2/3-DT-PICS	5%	0.97
12 & 13	2/3-DT-PICS	10%	0.95
12 & 13	2/3-DT-PICS	15%	0.92
12 & 13	1/3-DT-PICS	5%	0.91
12 & 13	1/3-DT-PICS	10%	0.90
12 & 13	1/3-DT-PICS	15%	0.88
12 & 13	all-hPIC	5%	0.85
12 & 13	all-hPIC	10%	0.84
12 & 13	all-hPIC	15%	0.84
12 & 13	all-random	5%	0.83
12 & 13	all-random	10%	0.83
12 & 13	all-random	15%	0.83
