# Supplementary material for: DT-PICS: An Efficient and Cost-Effective SNP Selection Method for the Germplasm Identification of Arabidopsis
Source: Int J Mol Sci. 2023 May 14;24(10):8742. doi: 10.3390/ijms24108742 (PMC10218072; doi:10.3390/ijms24108742)
Supplement: Supplementary file 1 [file ijms-24-08742-s001.zip › Table.S4.identification.accuracy.68same.named.result.csv]

Table S4 The identification accuracy of the 68 same-named varieties
Two simplified SNP set combination	Identification Accuracy(%)	Number of all SNP	Number of shard SNP
7 & 13	95.59	129	32
3 & 11	95.59	123	26
1 & 6	97.06	117	35
2 & 11	95.59	118	32
2 & 3	97.06	108	29
12 & 13	94.12	120	37
10 & 11	98.53	112	28
3 & 8	94.12	114	24
2 & 10	95.59	129	31
5 & 11	92.65	116	28
3 & 13	92.65	120	32
1 & 9	95.59	115	35
4 & 12	95.59	113	30
5 & 12	94.12	133	29
4 & 8	98.53	117	27
6 & 11	92.65	109	31
2 & 4	92.65	115	31
4 & 10	97.06	116	27
7 & 8	89.71	109	24
6 & 9	91.18	125	31
